# Supplementary material for: Comparative genomics of Acinetobacter baumannii and therapeutic bacteriophages from a patient undergoing phage therapy
Source: Nat Commun. 2022 Jun 30;13:3776. doi: 10.1038/s41467-022-31455-5 (PMC9247103; doi:10.1038/s41467-022-31455-5)
Supplement: Supplementary file 4 — Supplementary Dataset 1 [file 41467_2022_31455_MOESM4_ESM.xlsx]

## Sheet: Supplementary Data 1
Supplementary Data 1. BioLog phenotypic array plate layouts
Plate Type	Variable
PM01	A01 (Negative Control)
PM01	A02 (L-Arabinose)
PM01	A03 (N-Acetyl-D-Glucosamine)
PM01	A04 (D-Saccharic Acid)
PM01	A05 (Succinic Acid)
PM01	A06 (D-Galactose)
PM01	A07 (L-Aspartic Acid)
PM01	A08 (L-Proline)
PM01	A09 (D-Alanine)
PM01	A10 (D-Trehalose)
PM01	A11 (D-Mannose)
PM01	A12 (Dulcitol)
PM01	B01 (D-Serine)
PM01	B02 (D-Sorbitol)
PM01	B03 (Glycerol)
PM01	B04 (L-Fucose)
PM01	B05 (D-Glucuronic Acid)
PM01	B06 (D-Gluconic Acid)
PM01	B07 (D,L-a-Glycerol-Phosphate)
PM01	B08 (D-Xylose)
PM01	B09 (L-Lactic Acid)
PM01	B10 (Sodium Formate)
PM01	B11 (D-Mannitol)
PM01	B12 (L-Glutamic Acid)
PM01	C01 (D-Glucose-6-Phosphate)
PM01	C02 (D-Galactonic Acid-g-Lactone)
PM01	C03 (D,L-Malic Acid)
PM01	C04 (D-Ribose)
PM01	C05 (Tween 20)
PM01	C06 (L-Rhamnose)
PM01	C07 (D-Fructose)
PM01	C08 (Acetic Acid)
PM01	C09 (D-Glucose)
PM01	C10 (D-Maltose)
PM01	C11 (D-Melibiose)
PM01	C12 (Thymidine)
PM01	D01 (L-Asparagine)
PM01	D02 (D-Aspartic Acid)
PM01	D03 (D-Glucosaminic Acid)
PM01	D04 (1,2-Propanediol)
PM01	D05 (Tween 40)
PM01	D06 (a-Keto-Glutaric Acid)
PM01	D07 (a-Keto-Butyric Acid)
PM01	D08 (a-Methyl-D-Galactoside)
PM01	D09 (a-D-Lactose)
PM01	D10 (Lactulose)
PM01	D11 (Sucrose)
PM01	D12 (Uridine)
PM01	E01 (L-Glutamine)
PM01	E02 (m-Tartaric Acid)
PM01	E03 (a-D-Glucose-1-Phosphate)
PM01	E04 (D-Fructose-6-Phosphate)
PM01	E05 (Tween 80)
PM01	E06 (a-Hydroxy-Glutaric Acid-g-Lactone)
PM01	E07 (a-Hydroxy-Butyric Acid)
PM01	E08 (b-Methyl-D-Glucoside)
PM01	E09 (Adonitol)
PM01	E10 (Maltotriose)
PM01	E11 (2'-Deoxy-Adenosine)
PM01	E12 (Adenosine)
PM01	F01 (Gly-Asp)
PM01	F02 (Citric Acid)
PM01	F03 (myo-Inositol)
PM01	F04 (D-Threonine)
PM01	F05 (Fumaric Acid)
PM01	F06 (Bromo-Succinic Acid)
PM01	F07 (Propionic Acid)
PM01	F08 (Mucic Acid)
PM01	F09 (Glycolic Acid)
PM01	F10 (Glyoxylic Acid)
PM01	F11 (D-Cellobiose)
PM01	F12 (Inosine)
PM01	G01 (Gly-Glu)
PM01	G02 (Tricarballylic Acid)
PM01	G03 (L-Serine)
PM01	G04 (L-Threonine)
PM01	G05 (L-Alanine)
PM01	G06 (Ala-Gly)
PM01	G07 (Acetoacetic Acid)
PM01	G08 (N-Acetyl-b-D-Mannosamine)
PM01	G09 (Mono-Methyl Succinate)
PM01	G10 (Methyl Pyruvate)
PM01	G11 (D-Malic Acid)
PM01	G12 (L-Malic Acid)
PM01	H01 (Gly-Pro)
PM01	H02 (p-Hydroxy-Phenylacetic Acid)
PM01	H03 (m-Hydroxy-Phenylacetic Acid)
PM01	H04 (Tyramine)
PM01	H05 (D-Psicose)
PM01	H06 (L-Lyxose)
PM01	H07 (Glucuronamide)
PM01	H08 (Pyruvic Acid)
PM01	H09 (L-Galactonic Acid-g-Lactone)
PM01	H10 (D-Galacturonic Acid)
PM01	H11 (b-Phenylethylamine)
PM01	H12 (Ethanolamine)
PM02	A01 (Negative Control)
PM02	A02 (Chondroitin Sulfate C)
PM02	A03 (a-Cyclodextrin)
PM02	A04 (b-Cyclodextrin)
PM02	A05 (g-Cyclodextrin)
PM02	A06 (Dextrin)
PM02	A07 (Gelatin)
PM02	A08 (Glycogen)
PM02	A09 (Inulin)
PM02	A10 (Laminarin)
PM02	A11 (Mannan)
PM02	A12 (Pectin)
PM02	B01 (N-Acetyl-D-Galactosamine)
PM02	B02 (N-Acetyl-Neuraminic Acid)
PM02	B03 (b-D-Allose)
PM02	B04 (Amygdalin)
PM02	B05 (D-Arabinose)
PM02	B06 (D-Arabitol)
PM02	B07 (L-Arabitol)
PM02	B08 (Arbutin)
PM02	B09 (2-Deoxy-D-Ribose)
PM02	B10 (m-Erythritol)
PM02	B11 (D-Fucose)
PM02	B12 (3-O-b-D-Galactopyranosyl-D-Arabinose)
PM02	C01 (b-Gentiobiose)
PM02	C02 (L-Glucose)
PM02	C03 (D-Lactitol)
PM02	C04 (D-Melezitose)
PM02	C05 (Maltitol)
PM02	C06 (a-Methyl-D-Glucoside)
PM02	C07 (b-Methyl-D-Galactoside)
PM02	C08 (3-O-Methyl-D-Glucose)
PM02	C09 (b-Methyl-D-Glucuronic Acid)
PM02	C10 (a-Methyl-D-Mannoside)
PM02	C11 (b-Methyl-D-Xylopyranoside)
PM02	C12 (Palatinose)
PM02	D01 (D-Raffinose)
PM02	D02 (D-Salicin)
PM02	D03 (Sedoheptulosan)
PM02	D04 (L-Sorbose)
PM02	D05 (Stachyose)
PM02	D06 (D-Tagatose)
PM02	D07 (Turanose)
PM02	D08 (Xylitol)
PM02	D09 (N-Acetyl-D-Glucosaminitol)
PM02	D10 (g-Amino-n-Butyric Acid)
PM02	D11 (d-Amino-Valeric Acid)
PM02	D12 (Butyric Acid)
PM02	E01 (Capric Acid)
PM02	E02 (Caproic Acid)
PM02	E03 (Citraconic Acid)
PM02	E04 (D-Citramalic Acid)
PM02	E05 (D-Glucosamine)
PM02	E06 (2-Hydroxy-Benzoic Acid)
PM02	E07 (4-Hydroxy-Benzoic Acid)
PM02	E08 (b-Hydroxy-Butyric Acid)
PM02	E09 (g-Hydroxy-Butyric Acid)
PM02	E10 (a-Keto-Valeric Acid)
PM02	E11 (Itaconic Acid)
PM02	E12 (5-Keto-D-Gluconic Acid)
PM02	F01 (D-Lactic Acid Methyl Ester)
PM02	F02 (Malonic Acid)
PM02	F03 (Melibionic Acid)
PM02	F04 (Oxalic Acid)
PM02	F05 (Oxalomalic Acid)
PM02	F06 (Quinic Acid)
PM02	F07 (D-Ribono-1,4-Lactone)
PM02	F08 (Sebacic Acid)
PM02	F09 (Sorbic Acid)
PM02	F10 (Succinamic Acid)
PM02	F11 (D-Tartaric Acid)
PM02	F12 (L-Tartaric Acid)
PM02	G01 (Acetamide)
PM02	G02 (L-Alaninamide)
PM02	G03 (N-Acetyl-L-Glutamic Acid)
PM02	G04 (L-Arginine)
PM02	G05 (Glycine)
PM02	G06 (L-Histidine)
PM02	G07 (L-Homoserine)
PM02	G08 (L-Hydroxyproline)
PM02	G09 (L-Isoleucine)
PM02	G10 (L-Leucine)
PM02	G11 (L-Lysine)
PM02	G12 (L-Methionine)
PM02	H01 (L-Ornithine)
PM02	H02 (L-Phenylalanine)
PM02	H03 (L-Pyroglutamic Acid)
PM02	H04 (L-Valine)
PM02	H05 (D,L-Carnitine)
PM02	H06 (Butylamine [sec])
PM02	H07 (D,L-Octopamine)
PM02	H08 (Putrescine)
PM02	H09 (Dihydroxy-Acetone)
PM02	H10 (2,3-Butanediol)
PM02	H11 (2,3-Butanedione)
PM02	H12 (3-Hydroxy-2-Butanone)
PM03	A01 (Negative Control)
PM03	A02 (Ammonia)
PM03	A03 (Sodium Nitrite)
PM03	A04 (Sodium Nitrate)
PM03	A05 (Urea)
PM03	A06 (Biuret)
PM03	A07 (L-Alanine)
PM03	A08 (L-Arginine)
PM03	A09 (L-Asparagine)
PM03	A10 (L-Aspartic Acid)
PM03	A11 (L-Cysteine)
PM03	A12 (L-Glutamic Acid)
PM03	B01 (L-Glutamine)
PM03	B02 (Glycine)
PM03	B03 (L-Histidine)
PM03	B04 (L-Isoleucine)
PM03	B05 (L-Leucine)
PM03	B06 (L-Lysine)
PM03	B07 (L-Methionine)
PM03	B08 (L-Phenylalanine)
PM03	B09 (L-Proline)
PM03	B10 (L-Serine)
PM03	B11 (L-Threonine)
PM03	B12 (L-Tryptophan)
PM03	C01 (L-Tyrosine)
PM03	C02 (L-Valine)
PM03	C03 (D-Alanine)
PM03	C04 (D-Asparagine)
PM03	C05 (D-Aspartic Acid)
PM03	C06 (D-Glutamic Acid)
PM03	C07 (D-Lysine)
PM03	C08 (D-Serine)
PM03	C09 (D-Valine)
PM03	C10 (L-Citrulline)
PM03	C11 (L-Homoserine)
PM03	C12 (L-Ornithine)
PM03	D01 (N-Acetyl-L-Glutamic Acid)
PM03	D02 (N-Phthaloyl-L-Glutamic Acid)
PM03	D03 (L-Pyroglutamic Acid)
PM03	D04 (Hydroxylamine)
PM03	D05 (Methylamine)
PM03	D06 (N-Amylamine)
PM03	D07 (N-Butylamine)
PM03	D08 (Ethylamine)
PM03	D09 (Ethanolamine)
PM03	D10 (Ethylenediamine)
PM03	D11 (Putrescine)
PM03	D12 (Agmatine)
PM03	E01 (Histamine)
PM03	E02 (b-Phenylethylamine)
PM03	E03 (Tyramine)
PM03	E04 (Acetamide)
PM03	E05 (Formamide)
PM03	E06 (Glucuronamide)
PM03	E07 (D,L-Lactamide)
PM03	E08 (D-Glucosamine)
PM03	E09 (D-Galactosamine)
PM03	E10 (D-Mannosamine)
PM03	E11 (N-Acetyl-D-Glucosamine)
PM03	E12 (N-Acetyl-D-Galactosamine)
PM03	F01 (N-Acetyl-b-D-Mannosamine)
PM03	F02 (Adenine)
PM03	F03 (Adenosine)
PM03	F04 (Cytidine)
PM03	F05 (Cytosine)
PM03	F06 (Guanine)
PM03	F07 (Guanosine)
PM03	F08 (Thymine)
PM03	F09 (Thymidine)
PM03	F10 (Uracil)
PM03	F11 (Uridine)
PM03	F12 (Inosine)
PM03	G01 (Xanthine)
PM03	G02 (Xanthosine)
PM03	G03 (Uric Acid)
PM03	G04 (Alloxan)
PM03	G05 (Allantoin)
PM03	G06 (Parabanic Acid)
PM03	G07 (D,L-a-Amino-Butyric Acid)
PM03	G08 (g-Amino-n-Butyric Acid)
PM03	G09 (e-Amino-N-Caproic Acid)
PM03	G10 (D,L-a-Amino-Caprylic Acid)
PM03	G11 (d-Amino-Valeric Acid)
PM03	G12 (L-Norvaline)
PM03	H01 (Ala-Asp)
PM03	H02 (Ala-Gln)
PM03	H03 (Ala-Glu)
PM03	H04 (Ala-Gly)
PM03	H05 (Ala-His)
PM03	H06 (Ala-Leu)
PM03	H07 (Ala-Thr)
PM03	H08 (Gly-Asn)
PM03	H09 (Gly-Gln)
PM03	H10 (Gly-Glu)
PM03	H11 (Gly-Met)
PM03	H12 (Met-Ala)
PM04	A01 (Negative Control #1)
PM04	A02 (Sodium Phosphate)
PM04	A03 (Sodium Pyrophosphate)
PM04	A04 (Trimetaphosphate)
PM04	A05 (Tripolyphosphate)
PM04	A06 (Triethyl Phosphate)
PM04	A07 (Hypophosphite)
PM04	A08 (Adenosine-2'-Monophosphate)
PM04	A09 (Adenosine-3'-Monophosphate)
PM04	A10 (Adenosine-5'-Monophosphate)
PM04	A11 (Adenosine-2',3'-Cyclic Monophosphate)
PM04	A12 (Adenosine-3',5'-Cyclic Monophosphate)
PM04	B01 (Thiophosphate #1)
PM04	B02 (Dithiophosphate #1)
PM04	B03 (D,L-a-Glycerol-Phosphate)
PM04	B04 (b-Glycerol Phosphate)
PM04	B05 (Carbamyl Phosphate)
PM04	B06 (D-2-Phospho-Glyceric Acid)
PM04	B07 (D-3-Phospho-Glyceric Acid)
PM04	B08 (Guanosine-2'-Monophosphate)
PM04	B09 (Guanosine-3'-Monophosphate)
PM04	B10 (Guanosine-5'-Monophosphate)
PM04	B11 (Guanosine-2',3'-Cyclic Monophosphate)
PM04	B12 (Guanosine-3',5'-Cyclic Monophosphate)
PM04	C01 (Phosphoenol Pyruvate)
PM04	C02 (Phospho-Glycolic Acid)
PM04	C03 (a-D-Glucose-1-Phosphate)
PM04	C04 (D-Glucose-6-Phosphate)
PM04	C05 (2-Deoxy-D-Glucose-6-Phosphate)
PM04	C06 (D-Glucosamine-6-Phosphate)
PM04	C07 (6-Phospho-Gluconic Acid)
PM04	C08 (Cytidine-2'-Monophosphate)
PM04	C09 (Cytidine-3'-Monophosphate)
PM04	C10 (Cytidine-5'-Monophosphate)
PM04	C11 (Cytidine-2',3'-Cyclic Monophosphate)
PM04	C12 (Cytidine-3',5'-Cyclic Monophosphate)
PM04	D01 (D-Mannose-1-Phosphate)
PM04	D02 (D-Mannose-6-Phosphate)
PM04	D03 (Cysteamine-S-Phosphate)
PM04	D04 (Phospho-L-Arginine)
PM04	D05 (O-Phospho-D-Serine)
PM04	D06 (O-Phospho-L-Serine)
PM04	D07 (O-Phospho-L-Threonine)
PM04	D08 (Uridine-2'-Monophosphate)
PM04	D09 (Uridine-3'-Monophosphate)
PM04	D10 (Uridine-5'-Monophosphate)
PM04	D11 (Uridine-2',3'-Cyclic Monophosphate)
PM04	D12 (Uridine-3',5'-Cyclic Monophosphate)
PM04	E01 (O-Phospho-D-Tyrosine)
PM04	E02 (O-Phospho-L-Tyrosine)
PM04	E03 (Phosphocreatine)
PM04	E04 (Phosphorylcholine)
PM04	E05 (O-Phosphoryl-Ethanolamine)
PM04	E06 (Phosphono Acetic Acid)
PM04	E07 (2-Aminoethyl Phosphonic Acid)
PM04	E08 (Methylene Diphosphonic Acid)
PM04	E09 (Thymidine-3'-Monophosphate)
PM04	E10 (Thymidine-5'-Monophosphate)
PM04	E11 (Inositol Hexaphosphate)
PM04	E12 (Thymidine 3',5'-Cyclic Monophosphate)
PM04	F01 (Negative Control #2)
PM04	F02 (Sulfate)
PM04	F03 (Sodium Thiosulfate)
PM04	F04 (Tetrathionate)
PM04	F05 (Thiophosphate #2)
PM04	F06 (Dithiophosphate #2)
PM04	F07 (L-Cysteine)
PM04	F08 (D-Cysteine)
PM04	F09 (Cys-Gly)
PM04	F10 (L-Cysteic Acid)
PM04	F11 (Cysteamine)
PM04	F12 (L-Cysteine Sulfinic Acid)
PM04	G01 (N-Acetyl-L-Cysteine)
PM04	G02 (S-Methyl-L-Cysteine)
PM04	G03 (Cystathionine)
PM04	G04 (Lanthionine)
PM04	G05 (Glutathione)
PM04	G06 (D,L-Ethionine)
PM04	G07 (L-Methionine)
PM04	G08 (D-Methionine)
PM04	G09 (Gly-Met)
PM04	G10 (N-Acetyl-D,L-Methionine)
PM04	G11 (L-Methionine Sulfoxide)
PM04	G12 (L-Methionine Sulfone)
PM04	H01 (L-Djenkolic Acid)
PM04	H02 (Thiourea)
PM04	H03 (1-Thio-b-D-Glucose)
PM04	H04 (D,L-Lipoamide)
PM04	H05 (Taurocholic Acid)
PM04	H06 (Taurine)
PM04	H07 (Hypotaurine)
PM04	H08 (p-Amino Benzene Sulfonic Acid)
PM04	H09 (Butane Sulfonic Acid)
PM04	H10 (2-Hydroxyethane Sulfonic Acid)
PM04	H11 (Methane Sulfonic Acid)
PM04	H12 (Tetramethylene Sulfone)
PM05	A01 (Negative Control)
PM05	A02 (Positive Control)
PM05	A03 (L-Alanine)
PM05	A04 (L-Arginine)
PM05	A05 (L-Asparagine)
PM05	A06 (L-Aspartic Acid)
PM05	A07 (L-Cysteine)
PM05	A08 (L-Glutamic Acid)
PM05	A09 (Adenosine-3',5'-Cyclic Monophosphate)
PM05	A10 (Adenine)
PM05	A11 (Adenosine)
PM05	A12 (2'-Deoxy-Adenosine)
PM05	B01 (L-Glutamine)
PM05	B02 (Glycine)
PM05	B03 (L-Histidine)
PM05	B04 (L-Isoleucine)
PM05	B05 (L-Leucine)
PM05	B06 (L-Lysine)
PM05	B07 (L-Methionine)
PM05	B08 (L-Phenylalanine)
PM05	B09 (Guanosine-3',5'-Cyclic Monophosphate)
PM05	B10 (Guanine)
PM05	B11 (Guanosine)
PM05	B12 (2'-Deoxy-Guanosine)
PM05	C01 (L-Proline)
PM05	C02 (L-Serine)
PM05	C03 (L-Threonine)
PM05	C04 (L-Tryptophan)
PM05	C05 (L-Tyrosine)
PM05	C06 (L-Valine)
PM05	C07 (L-Isoleucine + L-Valine)
PM05	C08 (L-Hydroxyproline)
PM05	C09 ([5]4-Amino-Imidazole-4[5]-Carboxamide)
PM05	C10 (Hypoxanthine)
PM05	C11 (Inosine)
PM05	C12 (2'-Deoxy-Inosine)
PM05	D01 (L-Ornithine)
PM05	D02 (L-Citrulline)
PM05	D03 (Chorismic Acid)
PM05	D04 (Shikimic Acid [-])
PM05	D05 (L-Homoserine Lactone)
PM05	D06 (D-Alanine)
PM05	D07 (D-Aspartic Acid)
PM05	D08 (D-Glutamic Acid)
PM05	D09 (D,L-Diamino-Pimelic Acid)
PM05	D10 (Cytosine)
PM05	D11 (Cytidine)
PM05	D12 (2'-Deoxy-Cytidine)
PM05	E01 (Putrescine)
PM05	E02 (Spermidine)
PM05	E03 (Spermine)
PM05	E04 (Pyridoxine)
PM05	E05 (Pyridoxal)
PM05	E06 (Pyridoxamine)
PM05	E07 (b-Alanine)
PM05	E08 (D-Pantothenic Acid)
PM05	E09 (Orotic Acid)
PM05	E10 (Uracil)
PM05	E11 (Uridine)
PM05	E12 (2'-Deoxy-Uridine)
PM05	F01 (Quinolinic Acid)
PM05	F02 (Nicotinic Acid)
PM05	F03 (Nicotinamide)
PM05	F04 (b-Nicotinamide Adenine Dinucleotide)
PM05	F05 (d-Amino-Levulinic Acid)
PM05	F06 (Hematin)
PM05	F07 (Deferoxamine Mesylate)
PM05	F08 (D-Glucose)
PM05	F09 (N-Acetyl-D-Glucosamine)
PM05	F10 (Thymine)
PM05	F11 (Glutathione)
PM05	F12 (Thymidine)
PM05	G01 (Oxaloacetic Acid)
PM05	G02 (D-Biotin)
PM05	G03 (Cyanocobalamin)
PM05	G04 (p-Amino-Benzoic Acid)
PM05	G05 (Folic Acid)
PM05	G06 (Inosine + Thiamine)
PM05	G07 (Thiamine)
PM05	G08 (Thiamine Pyrophosphate)
PM05	G09 (Riboflavin)
PM05	G10 (Pyrrolo-Quinoline Quinone)
PM05	G11 (Menadione)
PM05	G12 (myo-Inositol)
PM05	H01 (Butyric Acid)
PM05	H02 (a-Hydroxy-Butyric Acid)
PM05	H03 (a-Keto-Butyric Acid)
PM05	H04 (Sodium Caprylate)
PM05	H05 (D,L-a-Lipoic Acid)
PM05	H06 (D,L-Mevalonic Acid Lactone)
PM05	H07 (D,L-Carnitine)
PM05	H08 (Choline)
PM05	H09 (Tween 20)
PM05	H10 (Tween 40)
PM05	H11 (Tween 60)
PM05	H12 (Tween 80)
PM06	A01 (Negative Control)
PM06	A02 (L-Glutamine)
PM06	A03 (Ala-Ala)
PM06	A04 (Ala-Arg)
PM06	A05 (Ala-Asn)
PM06	A06 (Ala-Glu)
PM06	A07 (Ala-Gly)
PM06	A08 (Ala-His)
PM06	A09 (Ala-Leu)
PM06	A10 (Ala-Lys)
PM06	A11 (Ala-Phe)
PM06	A12 (Ala-Pro)
PM06	B01 (Ala-Ser)
PM06	B02 (Ala-Thr)
PM06	B03 (Ala-Trp)
PM06	B04 (Ala-Tyr)
PM06	B05 (Arg-Ala)
PM06	B06 (Arg-Arg)
PM06	B07 (Arg-Asp)
PM06	B08 (Arg-Gln)
PM06	B09 (Arg-Glu)
PM06	B10 (Arg-Ile)
PM06	B11 (Arg-Leu)
PM06	B12 (Arg-Lys)
PM06	C01 (Arg-Met)
PM06	C02 (Arg-Phe)
PM06	C03 (Arg-Ser)
PM06	C04 (Arg-Trp)
PM06	C05 (Arg-Tyr)
PM06	C06 (Arg-Val)
PM06	C07 (Asn-Glu)
PM06	C08 (Asn-Val)
PM06	C09 (Asp-Asp)
PM06	C10 (Asp-Glu)
PM06	C11 (Asp-Leu)
PM06	C12 (Asp-Lys)
PM06	D01 (Asp-Phe)
PM06	D02 (Asp-Trp)
PM06	D03 (Asp-Val)
PM06	D04 (Cys-Gly)
PM06	D05 (Gln-Gln)
PM06	D06 (Gln-Gly)
PM06	D07 (Glu-Asp)
PM06	D08 (Glu-Glu)
PM06	D09 (Glu-Gly)
PM06	D10 (Glu-Ser)
PM06	D11 (Glu-Trp)
PM06	D12 (Glu-Tyr)
PM06	E01 (Glu-Val)
PM06	E02 (Gly-Ala)
PM06	E03 (Gly-Arg)
PM06	E04 (Gly-Cys)
PM06	E05 (Gly-Gly)
PM06	E06 (Gly-His)
PM06	E07 (Gly-Leu)
PM06	E08 (Gly-Lys)
PM06	E09 (Gly-Met)
PM06	E10 (Gly-Phe)
PM06	E11 (Gly-Pro)
PM06	E12 (Gly-Ser)
PM06	F01 (Gly-Thr)
PM06	F02 (Gly-Trp)
PM06	F03 (Gly-Tyr)
PM06	F04 (Gly-Val)
PM06	F05 (His-Asp)
PM06	F06 (His-Gly)
PM06	F07 (His-Leu)
PM06	F08 (His-Lys)
PM06	F09 (His-Met)
PM06	F10 (His-Pro)
PM06	F11 (His-Ser)
PM06	F12 (His-Trp)
PM06	G01 (His-Tyr)
PM06	G02 (His-Val)
PM06	G03 (Ile-Ala)
PM06	G04 (Ile-Arg)
PM06	G05 (Ile-Gln)
PM06	G06 (Ile-Gly)
PM06	G07 (Ile-His)
PM06	G08 (Ile-Ile)
PM06	G09 (Ile-Met)
PM06	G10 (Ile-Phe)
PM06	G11 (Ile-Pro)
PM06	G12 (Ile-Ser)
PM06	H01 (Ile-Trp)
PM06	H02 (Ile-Tyr)
PM06	H03 (Ile-Val)
PM06	H04 (Leu-Ala)
PM06	H05 (Leu-Arg)
PM06	H06 (Leu-Asp)
PM06	H07 (Leu-Glu)
PM06	H08 (Leu-Gly)
PM06	H09 (Leu-Ile)
PM06	H10 (Leu-Leu)
PM06	H11 (Leu-Met)
PM06	H12 (Leu-Phe)
PM07	A01 (Negative Control)
PM07	A02 (L-Glutamine)
PM07	A03 (Leu-Ser)
PM07	A04 (Leu-Trp)
PM07	A05 (Leu-Val)
PM07	A06 (Lys-Ala)
PM07	A07 (Lys-Arg)
PM07	A08 (Lys-Glu)
PM07	A09 (Lys-Ile)
PM07	A10 (Lys-Leu)
PM07	A11 (Lys-Lys)
PM07	A12 (Lys-Phe)
PM07	B01 (Lys-Pro)
PM07	B02 (Lys-Ser)
PM07	B03 (Lys-Thr)
PM07	B04 (Lys-Trp)
PM07	B05 (Lys-Tyr)
PM07	B06 (Lys-Val)
PM07	B07 (Met-Arg)
PM07	B08 (Met-Asp)
PM07	B09 (Met-Gln)
PM07	B10 (Met-Glu)
PM07	B11 (Met-Gly)
PM07	B12 (Met-His)
PM07	C01 (Met-Ile)
PM07	C02 (Met-Leu)
PM07	C03 (Met-Lys)
PM07	C04 (Met-Met)
PM07	C05 (Met-Phe)
PM07	C06 (Met-Pro)
PM07	C07 (Met-Trp)
PM07	C08 (Met-Val)
PM07	C09 (Phe-Ala)
PM07	C10 (Phe-Gly)
PM07	C11 (Phe-Ile)
PM07	C12 (Phe-Phe)
PM07	D01 (Phe-Pro)
PM07	D02 (Phe-Ser)
PM07	D03 (Phe-Trp)
PM07	D04 (Pro-Ala)
PM07	D05 (Pro-Asp)
PM07	D06 (Pro-Gln)
PM07	D07 (Pro-Gly)
PM07	D08 (Pro-Hyp)
PM07	D09 (Pro-Leu)
PM07	D10 (Pro-Phe)
PM07	D11 (Pro-Pro)
PM07	D12 (Pro-Tyr)
PM07	E01 (Ser-Ala)
PM07	E02 (Ser-Gly)
PM07	E03 (Ser-His)
PM07	E04 (Ser-Leu)
PM07	E05 (Ser-Met)
PM07	E06 (Ser-Phe)
PM07	E07 (Ser-Pro)
PM07	E08 (Ser-Ser)
PM07	E09 (Ser-Tyr)
PM07	E10 (Ser-Val)
PM07	E11 (Thr-Ala)
PM07	E12 (Thr-Arg)
PM07	F01 (Thr-Glu)
PM07	F02 (Thr-Gly)
PM07	F03 (Thr-Leu)
PM07	F04 (Thr-Met)
PM07	F05 (Thr-Pro)
PM07	F06 (Trp-Ala)
PM07	F07 (Trp-Arg)
PM07	F08 (Trp-Asp)
PM07	F09 (Trp-Glu)
PM07	F10 (Trp-Gly)
PM07	F11 (Trp-Leu)
PM07	F12 (Trp-Lys)
PM07	G01 (Trp-Phe)
PM07	G02 (Trp-Ser)
PM07	G03 (Trp-Trp)
PM07	G04 (Trp-Tyr)
PM07	G05 (Tyr-Ala)
PM07	G06 (Tyr-Gln)
PM07	G07 (Tyr-Glu)
PM07	G08 (Tyr-Gly)
PM07	G09 (Tyr-His)
PM07	G10 (Tyr-Leu)
PM07	G11 (Tyr-Lys)
PM07	G12 (Tyr-Phe)
PM07	H01 (Tyr-Trp)
PM07	H02 (Tyr-Tyr)
PM07	H03 (Val-Arg)
PM07	H04 (Val-Asn)
PM07	H05 (Val-Asp)
PM07	H06 (Val-Gly)
PM07	H07 (Val-His)
PM07	H08 (Val-Ile)
PM07	H09 (Val-Leu)
PM07	H10 (Val-Tyr)
PM07	H11 (Val-Val)
PM07	H12 (g-Glu-Gly)
PM08	A01 (Negative Control)
PM08	A02 (L-Glutamine)
PM08	A03 (Ala-Asp)
PM08	A04 (Ala-Gln)
PM08	A05 (Ala-Ile)
PM08	A06 (Ala-Met)
PM08	A07 (Ala-Val)
PM08	A08 (Asp-Ala)
PM08	A09 (Asp-Gln)
PM08	A10 (Asp-Gly)
PM08	A11 (Glu-Ala)
PM08	A12 (Gly-Asn)
PM08	B01 (Gly-Asp)
PM08	B02 (Gly-Ile)
PM08	B03 (His-Ala)
PM08	B04 (His-Glu)
PM08	B05 (His-His)
PM08	B06 (Ile-Asn)
PM08	B07 (Ile-Leu)
PM08	B08 (Leu-Asn)
PM08	B09 (Leu-His)
PM08	B10 (Leu-Pro)
PM08	B11 (Leu-Tyr)
PM08	B12 (Lys-Asp)
PM08	C01 (Lys-Gly)
PM08	C02 (Lys-Met)
PM08	C03 (Met-Thr)
PM08	C04 (Met-Tyr)
PM08	C05 (Phe-Asp)
PM08	C06 (Phe-Glu)
PM08	C07 (Gln-Glu)
PM08	C08 (Phe-Met)
PM08	C09 (Phe-Tyr)
PM08	C10 (Phe-Val)
PM08	C11 (Pro-Arg)
PM08	C12 (Pro-Asn)
PM08	D01 (Pro-Glu)
PM08	D02 (Pro-Ile)
PM08	D03 (Pro-Lys)
PM08	D04 (Pro-Ser)
PM08	D05 (Pro-Trp)
PM08	D06 (Pro-Val)
PM08	D07 (Ser-Asn)
PM08	D08 (Ser-Asp)
PM08	D09 (Ser-Gln)
PM08	D10 (Ser-Glu)
PM08	D11 (Thr-Asp)
PM08	D12 (Thr-Gln)
PM08	E01 (Thr-Phe)
PM08	E02 (Thr-Ser)
PM08	E03 (Trp-Val)
PM08	E04 (Tyr-Ile)
PM08	E05 (Tyr-Val)
PM08	E06 (Val-Ala)
PM08	E07 (Val-Gln)
PM08	E08 (Val-Glu)
PM08	E09 (Val-Lys)
PM08	E10 (Val-Met)
PM08	E11 (Val-Phe)
PM08	E12 (Val-Pro)
PM08	F01 (Val-Ser)
PM08	F02 (b-Ala-Ala)
PM08	F03 (b-Ala-Gly)
PM08	F04 (b-Ala-His)
PM08	F05 (Met-b-Ala)
PM08	F06 (b-Ala-Phe)
PM08	F07 (D-Ala-D-Ala)
PM08	F08 (D-Ala-Gly)
PM08	F09 (D-Ala-Leu)
PM08	F10 (D-Leu-D-Leu)
PM08	F11 (D-Leu-Gly)
PM08	F12 (D-Leu-Tyr)
PM08	G01 (g-Glu-Gly)
PM08	G02 (g-D-Glu-Gly)
PM08	G03 (Gly-D-Ala)
PM08	G04 (Gly-D-Asp)
PM08	G05 (Gly-D-Ser)
PM08	G06 (Gly-D-Thr)
PM08	G07 (Gly-D-Val)
PM08	G08 (Leu-b-Ala)
PM08	G09 (Leu-D-Leu)
PM08	G10 (Phe-b-Ala)
PM08	G11 (Ala-Ala-Ala)
PM08	G12 (D-Ala-Gly-Gly)
PM08	H01 (Gly-Gly-Ala)
PM08	H02 (Gly-Gly-D-Leu)
PM08	H03 (Gly-Gly-Gly)
PM08	H04 (Gly-Gly-Ile)
PM08	H05 (Gly-Gly-Leu)
PM08	H06 (Gly-Gly-Phe)
PM08	H07 (Val-Tyr-Val)
PM08	H08 (Gly-Phe-Phe)
PM08	H09 (Leu-Gly-Gly)
PM08	H10 (Leu-Leu-Leu)
PM08	H11 (Phe-Gly-Gly)
PM08	H12 (Tyr-Gly-Gly)
PM09	A01 (1% NaCl)
PM09	A02 (2% NaCl)
PM09	A03 (3% NaCl)
PM09	A04 (4% NaCl)
PM09	A05 (5% NaCl)
PM09	A06 (5.5% NaCl)
PM09	A07 (6% NaCl)
PM09	A08 (6.5% NaCl)
PM09	A09 (7% NaCl)
PM09	A10 (8% NaCl)
PM09	A11 (9% NaCl)
PM09	A12 (10% NaCl)
PM09	B01 (6% NaCl)
PM09	B02 (Betaine + 6% NaCl)
PM09	B03 (N,N-Dimethyl Glycine + 6% NaCl)
PM09	B04 (Sarcosine + 6% NaCl)
PM09	B05 (Dimethyl Sulphonyl Propionate + 6% NaCl)
PM09	B06 (MOPS + 6% NaCl)
PM09	B07 (Ectoine + 6% NaCl)
PM09	B08 (Choline + 6% NaCl)
PM09	B09 (Phosphorylcholine + 6% NaCl)
PM09	B10 (Creatine + 6% NaCl)
PM09	B11 (Creatinine + 6% NaCl)
PM09	B12 (L-Carnitine + 6% NaCl)
PM09	C01 (Potassium Chloride + 6% NaCl)
PM09	C02 (L-Proline + 6% NaCl)
PM09	C03 (N-Acetyl-L-Glutamine + 6% NaCl)
PM09	C04 (b-Glutamic Acid + 6% NaCl)
PM09	C05 (g-Amino-n-Butyric Acid + 6% NaCl)
PM09	C06 (Glutathione + 6% NaCl)
PM09	C07 (Glycerol + 6% NaCl)
PM09	C08 (D-Trehalose + 6% NaCl)
PM09	C09 (Trimethylamine-N-Oxide + 6% NaCl)
PM09	C10 (Trimethylamine + 6% NaCl)
PM09	C11 (Octopine + 6% NaCl)
PM09	C12 (Trigonelline + 6% NaCl)
PM09	D01 (3% Potassium Chloride)
PM09	D02 (4% Potassium Chloride)
PM09	D03 (5% Potassium Chloride)
PM09	D04 (6% Potassium Chloride)
PM09	D05 (2% Sodium Sulfate)
PM09	D06 (3% Sodium Sulfate)
PM09	D07 (4% Sodium Sulfate)
PM09	D08 (5% Sodium Sulfate)
PM09	D09 (5% Ethylene Glycol)
PM09	D10 (10% Ethylene Glycol)
PM09	D11 (15% Ethylene Glycol)
PM09	D12 (20% Ethylene Glycol)
PM09	E01 (1% Sodium Formate)
PM09	E02 (2% Sodium Formate)
PM09	E03 (3% Sodium Formate)
PM09	E04 (4% Sodium Formate)
PM09	E05 (5% Sodium Formate)
PM09	E06 (6% Sodium Formate)
PM09	E07 (2% Urea)
PM09	E08 (3% Urea)
PM09	E09 (4% Urea)
PM09	E10 (5% Urea)
PM09	E11 (6% Urea)
PM09	E12 (7% Urea)
PM09	F01 (1% Sodium Lactate)
PM09	F02 (2% Sodium Lactate)
PM09	F03 (3% Sodium Lactate)
PM09	F04 (4% Sodium Lactate)
PM09	F05 (5% Sodium Lactate)
PM09	F06 (6% Sodium Lactate)
PM09	F07 (7% Sodium Lactate)
PM09	F08 (8% Sodium Lactate)
PM09	F09 (9% Sodium Lactate)
PM09	F10 (10% Sodium Lactate)
PM09	F11 (11% Sodium Lactate)
PM09	F12 (12% Sodium Lactate)
PM09	G01 (20mM Sodium Phosphate + pH 7)
PM09	G02 (50mM Sodium Phosphate + pH 7)
PM09	G03 (100mM Sodium Phosphate + pH 7)
PM09	G04 (200mM Sodium Phosphate + pH 7)
PM09	G05 (20mM Sodium Benzoate + pH 5.2)
PM09	G06 (50mM Sodium Benzoate + pH 5.2)
PM09	G07 (100mM Sodium Benzoate + pH 5.2)
PM09	G08 (200mM Sodium Benzoate + pH 5.2)
PM09	G09 (10mM Ammonium Sulfate + pH 8)
PM09	G10 (20mM Ammonium Sulfate + pH 8)
PM09	G11 (50mM Ammonium Sulfate + pH 8)
PM09	G12 (100mM Ammonium Sulfate + pH 8)
PM09	H01 (10mM Sodium Nitrate)
PM09	H02 (20mM Sodium Nitrate)
PM09	H03 (40mM Sodium Nitrate)
PM09	H04 (60mM Sodium Nitrate)
PM09	H05 (80mM Sodium Nitrate)
PM09	H06 (100mM Sodium Nitrate)
PM09	H07 (10mM Sodium Nitrite)
PM09	H08 (20mM Sodium Nitrite)
PM09	H09 (40mM Sodium Nitrite)
PM09	H10 (60mM Sodium Nitrite)
PM09	H11 (80mM Sodium Nitrite)
PM09	H12 (100mM Sodium Nitrite)
PM10	A01 (pH 3.5)
PM10	A02 (pH 4)
PM10	A03 (pH 4.5)
PM10	A04 (pH 5)
PM10	A05 (pH 5.5)
PM10	A06 (pH 6)
PM10	A07 (pH 7)
PM10	A08 (pH 8)
PM10	A09 (pH 8.5)
PM10	A10 (pH 9)
PM10	A11 (pH 9.5)
PM10	A12 (pH 10)
PM10	B01 (pH 4.5)
PM10	B02 (L-Alanine + pH 4.5)
PM10	B03 (L-Arginine + pH 4.5)
PM10	B04 (L-Asparagine + pH 4.5)
PM10	B05 (L-Aspartic Acid + pH 4.5)
PM10	B06 (L-Glutamic Acid + pH 4.5)
PM10	B07 (L-Glutamine + pH 4.5)
PM10	B08 (Glycine + pH 4.5)
PM10	B09 (L-Histidine + pH 4.5)
PM10	B10 (L-Isoleucine + pH 4.5)
PM10	B11 (L-Leucine + pH 4.5)
PM10	B12 (L-Lysine + pH 4.5)
PM10	C01 (L-Methionine + pH 4.5)
PM10	C02 (L-Phenylalanine + pH 4.5)
PM10	C03 (L-Proline + pH 4.5)
PM10	C04 (L-Serine + pH 4.5)
PM10	C05 (L-Threonine + pH 4.5)
PM10	C06 (L-Tryptophan + pH 4.5)
PM10	C07 (L-Citrulline + pH 4.5)
PM10	C08 (L-Valine + pH 4.5)
PM10	C09 (L-Hydroxyproline + pH 4.5)
PM10	C10 (L-Ornithine + pH 4.5)
PM10	C11 (L-Homoarginine + pH 4.5)
PM10	C12 (L-Homoserine + pH 4.5)
PM10	D01 (Anthranilic Acid + pH 4.5)
PM10	D02 (L-Norleucine + pH 4.5)
PM10	D03 (L-Norvaline + pH 4.5)
PM10	D04 (D,L-a-Amino-Butyric Acid + pH 4.5)
PM10	D05 (p-Amino-Benzoic Acid + pH 4.5)
PM10	D06 (L-Cysteic Acid + pH 4.5)
PM10	D07 (D-Lysine + pH 4.5)
PM10	D08 (5-Hydroxy-L-Lysine + pH 4.5)
PM10	D09 (5-Hydroxy-L-Tryptophan + pH 4.5)
PM10	D10 (D,L-Diamino-Pimelic Acid + pH 4.5)
PM10	D11 (Trimethylamine-N-Oxide + pH 4.5)
PM10	D12 (Urea + pH 4.5)
PM10	E01 (pH 9.5)
PM10	E02 (L-Alanine + pH 9.5)
PM10	E03 (L-Arginine + pH 9.5)
PM10	E04 (L-Asparagine + pH 9.5)
PM10	E05 (L-Aspartic Acid + pH 9.5)
PM10	E06 (L-Glutamic Acid + pH 9.5)
PM10	E07 (L-Glutamine + pH 9.5)
PM10	E08 (Glycine + pH 9.5)
PM10	E09 (L-Histidine + pH 9.5)
PM10	E10 (L-Isoleucine + pH 9.5)
PM10	E11 (L-Leucine + pH 9.5)
PM10	E12 (L-Lysine + pH 9.5)
PM10	F01 (L-Methionine + pH 9.5)
PM10	F02 (L-Phenylalanine + pH 9.5)
PM10	F03 (L-Proline + pH 9.5)
PM10	F04 (L-Serine + pH 9.5)
PM10	F05 (L-Threonine + pH 9.5)
PM10	F06 (L-Tryptophan + pH 9.5)
PM10	F07 (L-Tyrosine + pH 9.5)
PM10	F08 (L-Valine + pH 9.5)
PM10	F09 (L-Hydroxyproline + pH 9.5)
PM10	F10 (L-Ornithine + pH 9.5)
PM10	F11 (L-Homoarginine + pH 9.5)
PM10	F12 (L-Homoserine + pH 9.5)
PM10	G01 (Anthranilic Acid + pH 9.5)
PM10	G02 (L-Norleucine + pH 9.5)
PM10	G03 (L-Norvaline + pH 9.5)
PM10	G04 (Agmatine + pH 9.5)
PM10	G05 (Cadaverine + pH 9.5)
PM10	G06 (Putrescine + pH 9.5)
PM10	G07 (Histamine + pH 9.5)
PM10	G08 (b-Phenylethylamine + pH 9.5)
PM10	G09 (Tyramine + pH 9.5)
PM10	G10 (Creatine + pH 9.5)
PM10	G11 (Trimethylamine-N-Oxide + pH 9.5)
PM10	G12 (Urea + pH 9.5)
PM10	H01 (5-Bromo-4-chloro-3-indolyl Caprylate)
PM10	H02 (5-Bromo-4-chloro-3-indolyl a-D-Glucoside)
PM10	H03 (5-Bromo-4-chloro-3-indolyl b-D-Glucoside)
PM10	H04 (5-Bromo-4-chloro-3-indolyl a-D-Galactoside)
PM10	H05 (5-Bromo-4-chloro-3-indolyl b-D-Galactoside)
PM10	H06 (5-Bromo-4-chloro-3-indolyl a-D-Glucuronide)
PM10	H07 (5-Bromo-4-chloro-3-indolyl b-D-Glucuronide)
PM10	H08 (5-Bromo-4-chloro-3-indolyl b-D-Glucosaminide)
PM10	H09 (5-Bromo-4-chloro-3-indolyl b-D-Galactosaminide)
PM10	H10 (5-Bromo-4-chloro-3-indolyl a-D-Mannoside)
PM10	H11 (5-Bromo-4-chloro-3-indolyl Phosphate)
PM10	H12 (5-Bromo-4-chloro-3-indolyl Sulfate)
PM11	A01 (Amikacin #1)
PM11	A02 (Amikacin #2)
PM11	A03 (Amikacin #3)
PM11	A04 (Amikacin #4)
PM11	A05 (Chlortetracycline #1)
PM11	A06 (Chlortetracycline #2)
PM11	A07 (Chlortetracycline #3)
PM11	A08 (Chlortetracycline #4)
PM11	A09 (Lincomycin #1)
PM11	A10 (Lincomycin #2)
PM11	A11 (Lincomycin #3)
PM11	A12 (Lincomycin #4)
PM11	B01 (Amoxicillin #1)
PM11	B02 (Amoxicillin #2)
PM11	B03 (Amoxicillin #3)
PM11	B04 (Amoxicillin #4)
PM11	B05 (Cloxacillin #1)
PM11	B06 (Cloxacillin #2)
PM11	B07 (Cloxacillin #3)
PM11	B08 (Cloxacillin #4)
PM11	B09 (Lomefloxacin #1)
PM11	B10 (Lomefloxacin #2)
PM11	B11 (Lomefloxacin #3)
PM11	B12 (Lomefloxacin #4)
PM11	C01 (Bleomycin #1)
PM11	C02 (Bleomycin #2)
PM11	C03 (Bleomycin #3)
PM11	C04 (Bleomycin #4)
PM11	C05 (Colistin #1)
PM11	C06 (Colistin #2)
PM11	C07 (Colistin #3)
PM11	C08 (Colistin #4)
PM11	C09 (Minocycline #1)
PM11	C10 (Minocycline #2)
PM11	C11 (Minocycline #3)
PM11	C12 (Minocycline #4)
PM11	D01 (Capreomycin #1)
PM11	D02 (Capreomycin #2)
PM11	D03 (Capreomycin #3)
PM11	D04 (Capreomycin #4)
PM11	D05 (Demeclocycline #1)
PM11	D06 (Demeclocycline #2)
PM11	D07 (Demeclocycline #3)
PM11	D08 (Demeclocycline #4)
PM11	D09 (Nafcillin #1)
PM11	D10 (Nafcillin #2)
PM11	D11 (Nafcillin #3)
PM11	D12 (Nafcillin #4)
PM11	E01 (Cefazolin #1)
PM11	E02 (Cefazolin #2)
PM11	E03 (Cefazolin #3)
PM11	E04 (Cefazolin #4)
PM11	E05 (Enoxacin #1)
PM11	E06 (Enoxacin #2)
PM11	E07 (Enoxacin #3)
PM11	E08 (Enoxacin #4)
PM11	E09 (Nalidixic Acid #1)
PM11	E10 (Nalidixic Acid #2)
PM11	E11 (Nalidixic Acid #3)
PM11	E12 (Nalidixic Acid #4)
PM11	F01 (Chloramphenicol #1)
PM11	F02 (Chloramphenicol #2)
PM11	F03 (Chloramphenicol #3)
PM11	F04 (Chloramphenicol #4)
PM11	F05 (Erythromycin #1)
PM11	F06 (Erythromycin #2)
PM11	F07 (Erythromycin #3)
PM11	F08 (Erythromycin #4)
PM11	F09 (Neomycin #1)
PM11	F10 (Neomycin #2)
PM11	F11 (Neomycin #3)
PM11	F12 (Neomycin #4)
PM11	G01 (Ceftriaxone #1)
PM11	G02 (Ceftriaxone #2)
PM11	G03 (Ceftriaxone #3)
PM11	G04 (Ceftriaxone #4)
PM11	G05 (Gentamicin #1)
PM11	G06 (Gentamicin #2)
PM11	G07 (Gentamicin #3)
PM11	G08 (Gentamicin #4)
PM11	G09 (Potassium Tellurite #1)
PM11	G10 (Potassium Tellurite #2)
PM11	G11 (Potassium Tellurite #3)
PM11	G12 (Potassium Tellurite #4)
PM11	H01 (Cephalothin #1)
PM11	H02 (Cephalothin #2)
PM11	H03 (Cephalothin #3)
PM11	H04 (Cephalothin #4)
PM11	H05 (Kanamycin #1)
PM11	H06 (Kanamycin #2)
PM11	H07 (Kanamycin #3)
PM11	H08 (Kanamycin #4)
PM11	H09 (Ofloxacin #1)
PM11	H10 (Ofloxacin #2)
PM11	H11 (Ofloxacin #3)
PM11	H12 (Ofloxacin #4)
PM12	A01 (Penicillin G #1)
PM12	A02 (Penicillin G #2)
PM12	A03 (Penicillin G #3)
PM12	A04 (Penicillin G #4)
PM12	A05 (Tetracycline #1)
PM12	A06 (Tetracycline #2)
PM12	A07 (Tetracycline #3)
PM12	A08 (Tetracycline #4)
PM12	A09 (Carbenicillin #1)
PM12	A10 (Carbenicillin #2)
PM12	A11 (Carbenicillin #3)
PM12	A12 (Carbenicillin #4)
PM12	B01 (Oxacillin #1)
PM12	B02 (Oxacillin #2)
PM12	B03 (Oxacillin #3)
PM12	B04 (Oxacillin #4)
PM12	B05 (Penimepicycline #1)
PM12	B06 (Penimepicycline #2)
PM12	B07 (Penimepicycline #3)
PM12	B08 (Penimepicycline #4)
PM12	B09 (Polymyxin B #1)
PM12	B10 (Polymyxin B #2)
PM12	B11 (Polymyxin B #3)
PM12	B12 (Polymyxin B #4)
PM12	C01 (Paromomycin #1)
PM12	C02 (Paromomycin #2)
PM12	C03 (Paromomycin #3)
PM12	C04 (Paromomycin #4)
PM12	C05 (Vancomycin #1)
PM12	C06 (Vancomycin #2)
PM12	C07 (Vancomycin #3)
PM12	C08 (Vancomycin #4)
PM12	C09 (D,L-Serine Hydroxamate #1)
PM12	C10 (D,L-Serine Hydroxamate #2)
PM12	C11 (D,L-Serine Hydroxamate #3)
PM12	C12 (D,L-Serine Hydroxamate #4)
PM12	D01 (Sisomicin #1)
PM12	D02 (Sisomicin #2)
PM12	D03 (Sisomicin #3)
PM12	D04 (Sisomicin #4)
PM12	D05 (Sulfamethazine #1)
PM12	D06 (Sulfamethazine #2)
PM12	D07 (Sulfamethazine #3)
PM12	D08 (Sulfamethazine #4)
PM12	D09 (Novobiocin #1)
PM12	D10 (Novobiocin #2)
PM12	D11 (Novobiocin #3)
PM12	D12 (Novobiocin #4)
PM12	E01 (2,4-Diamino-6,7-Diisopropylpteridine #1)
PM12	E02 (2,4-Diamino-6,7-Diisopropylpteridine #2)
PM12	E03 (2,4-Diamino-6,7-Diisopropylpteridine #3)
PM12	E04 (2,4-Diamino-6,7-Diisopropylpteridine #4)
PM12	E05 (Sulfadiazine #1)
PM12	E06 (Sulfadiazine #2)
PM12	E07 (Sulfadiazine #3)
PM12	E08 (Sulfadiazine #4)
PM12	E09 (Benzethonium Chloride #1)
PM12	E10 (Benzethonium Chloride #2)
PM12	E11 (Benzethonium Chloride #3)
PM12	E12 (Benzethonium Chloride #4)
PM12	F01 (Tobramycin #1)
PM12	F02 (Tobramycin #2)
PM12	F03 (Tobramycin #3)
PM12	F04 (Tobramycin #4)
PM12	F05 (Sulfathiazole #1)
PM12	F06 (Sulfathiazole #2)
PM12	F07 (Sulfathiazole #3)
PM12	F08 (Sulfathiazole #4)
PM12	F09 (5-Fluoroorotic Acid #1)
PM12	F10 (5-Fluoroorotic Acid #2)
PM12	F11 (5-Fluoroorotic Acid #3)
PM12	F12 (5-Fluoroorotic Acid #4)
PM12	G01 (Spectinomycin #1)
PM12	G02 (Spectinomycin #2)
PM12	G03 (Spectinomycin #3)
PM12	G04 (Spectinomycin #4)
PM12	G05 (Sulfamethoxazole #1)
PM12	G06 (Sulfamethoxazole #2)
PM12	G07 (Sulfamethoxazole #3)
PM12	G08 (Sulfamethoxazole #4)
PM12	G09 (L-Aspartic-b-Hydroxamate #1)
PM12	G10 (L-Aspartic-b-Hydroxamate #2)
PM12	G11 (L-Aspartic-b-Hydroxamate #3)
PM12	G12 (L-Aspartic-b-Hydroxamate #4)
PM12	H01 (Spiramycin #1)
PM12	H02 (Spiramycin #2)
PM12	H03 (Spiramycin #3)
PM12	H04 (Spiramycin #4)
PM12	H05 (Rifampicin #1)
PM12	H06 (Rifampicin #2)
PM12	H07 (Rifampicin #3)
PM12	H08 (Rifampicin #4)
PM12	H09 (Dodecyltrimethyl Ammonium Bromide #1)
PM12	H10 (Dodecyltrimethyl Ammonium Bromide #2)
PM12	H11 (Dodecyltrimethyl Ammonium Bromide #3)
PM12	H12 (Dodecyltrimethyl Ammonium Bromide #4)
PM13	A01 (Ampicillin #1)
PM13	A02 (Ampicillin #2)
PM13	A03 (Ampicillin #3)
PM13	A04 (Ampicillin #4)
PM13	A05 (Dequalinium #1)
PM13	A06 (Dequalinium #2)
PM13	A07 (Dequalinium #3)
PM13	A08 (Dequalinium #4)
PM13	A09 (Nickel Chloride #1)
PM13	A10 (Nickel Chloride #2)
PM13	A11 (Nickel Chloride #3)
PM13	A12 (Nickel Chloride #4)
PM13	B01 (Azlocillin #1)
PM13	B02 (Azlocillin #2)
PM13	B03 (Azlocillin #3)
PM13	B04 (Azlocillin #4)
PM13	B05 (2,2'-Dipyridyl #1)
PM13	B06 (2,2'-Dipyridyl #2)
PM13	B07 (2,2'-Dipyridyl #3)
PM13	B08 (2,2'-Dipyridyl #4)
PM13	B09 (Oxolinic Acid #1)
PM13	B10 (Oxolinic Acid #2)
PM13	B11 (Oxolinic Acid #3)
PM13	B12 (Oxolinic Acid #4)
PM13	C01 (Mercaptopurine #1)
PM13	C02 (Mercaptopurine #2)
PM13	C03 (Mercaptopurine #3)
PM13	C04 (Mercaptopurine #4)
PM13	C05 (Doxycycline #1)
PM13	C06 (Doxycycline #2)
PM13	C07 (Doxycycline #3)
PM13	C08 (Doxycycline #4)
PM13	C09 (Potassium Chromate #1)
PM13	C10 (Potassium Chromate #2)
PM13	C11 (Potassium Chromate #3)
PM13	C12 (Potassium Chromate #4)
PM13	D01 (Cefuroxime #1)
PM13	D02 (Cefuroxime #2)
PM13	D03 (Cefuroxime #3)
PM13	D04 (Cefuroxime #4)
PM13	D05 (5-Fluorouracil #1)
PM13	D06 (5-Fluorouracil #2)
PM13	D07 (5-Fluorouracil #3)
PM13	D08 (5-Fluorouracil #4)
PM13	D09 (Rolitetracycline #1)
PM13	D10 (Rolitetracycline #2)
PM13	D11 (Rolitetracycline #3)
PM13	D12 (Rolitetracycline #4)
PM13	E01 (Cytarabine #1)
PM13	E02 (Cytarabine #2)
PM13	E03 (Cytarabine #3)
PM13	E04 (Cytarabine #4)
PM13	E05 (Geneticin [G418] #1)
PM13	E06 (Geneticin [G418] #2)
PM13	E07 (Geneticin [G418] #3)
PM13	E08 (Geneticin [G418] #4)
PM13	E09 (Ruthenium Red #1)
PM13	E10 (Ruthenium Red #2)
PM13	E11 (Ruthenium Red #3)
PM13	E12 (Ruthenium Red #4)
PM13	F01 (Cesium Chloride #1)
PM13	F02 (Cesium Chloride #2)
PM13	F03 (Cesium Chloride #3)
PM13	F04 (Cesium Chloride #4)
PM13	F05 (Glycine #1)
PM13	F06 (Glycine #2)
PM13	F07 (Glycine #3)
PM13	F08 (Glycine #4)
PM13	F09 (Thallium [I] Acetate #1)
PM13	F10 (Thallium [I] Acetate #2)
PM13	F11 (Thallium [I] Acetate #3)
PM13	F12 (Thallium [I] Acetate #4)
PM13	G01 (Cobalt [II] Chloride #1)
PM13	G02 (Cobalt [II] Chloride #2)
PM13	G03 (Cobalt [II] Chloride #3)
PM13	G04 (Cobalt [II] Chloride #4)
PM13	G05 (Manganese [II] Chloride #1)
PM13	G06 (Manganese [II] Chloride #2)
PM13	G07 (Manganese [II] Chloride #3)
PM13	G08 (Manganese [II] Chloride #4)
PM13	G09 (Trifluoperazine #1)
PM13	G10 (Trifluoperazine #2)
PM13	G11 (Trifluoperazine #3)
PM13	G12 (Trifluoperazine #4)
PM13	H01 (Copper [II] Chloride #1)
PM13	H02 (Copper [II] Chloride #2)
PM13	H03 (Copper [II] Chloride #3)
PM13	H04 (Copper [II] Chloride #4)
PM13	H05 (Moxalactam #1)
PM13	H06 (Moxalactam #2)
PM13	H07 (Moxalactam #3)
PM13	H08 (Moxalactam #4)
PM13	H09 (Tylosin #1)
PM13	H10 (Tylosin #2)
PM13	H11 (Tylosin #3)
PM13	H12 (Tylosin #4)
PM14	A01 (Acriflavine #1)
PM14	A02 (Acriflavine #2)
PM14	A03 (Acriflavine #3)
PM14	A04 (Acriflavine #4)
PM14	A05 (Furaltadone #1)
PM14	A06 (Furaltadone #2)
PM14	A07 (Furaltadone #3)
PM14	A08 (Furaltadone #4)
PM14	A09 (Sanguinarine #1)
PM14	A10 (Sanguinarine #2)
PM14	A11 (Sanguinarine #3)
PM14	A12 (Sanguinarine #4)
PM14	B01 (Aminacrine #1)
PM14	B02 (Aminacrine #2)
PM14	B03 (Aminacrine #3)
PM14	B04 (Aminacrine #4)
PM14	B05 (Fusaric Acid #1)
PM14	B06 (Fusaric Acid #2)
PM14	B07 (Fusaric Acid #3)
PM14	B08 (Fusaric Acid #4)
PM14	B09 (Sodium Arsenate #1)
PM14	B10 (Sodium Arsenate #2)
PM14	B11 (Sodium Arsenate #3)
PM14	B12 (Sodium Arsenate #4)
PM14	C01 (Boric Acid #1)
PM14	C02 (Boric Acid #2)
PM14	C03 (Boric Acid #3)
PM14	C04 (Boric Acid #4)
PM14	C05 (1-Hydroxy-Pyridine-2-Thione #1)
PM14	C06 (1-Hydroxy-Pyridine-2-Thione #2)
PM14	C07 (1-Hydroxy-Pyridine-2-Thione #3)
PM14	C08 (1-Hydroxy-Pyridine-2-Thione #4)
PM14	C09 (Sodium Cyanate #1)
PM14	C10 (Sodium Cyanate #2)
PM14	C11 (Sodium Cyanate #3)
PM14	C12 (Sodium Cyanate #4)
PM14	D01 (Cadmium Chloride #1)
PM14	D02 (Cadmium Chloride #2)
PM14	D03 (Cadmium Chloride #3)
PM14	D04 (Cadmium Chloride #4)
PM14	D05 (Iodoacetic Acid #1)
PM14	D06 (Iodoacetic Acid #2)
PM14	D07 (Iodoacetic Acid #3)
PM14	D08 (Iodoacetic Acid #4)
PM14	D09 (Sodium Dichromate #1)
PM14	D10 (Sodium Dichromate #2)
PM14	D11 (Sodium Dichromate #3)
PM14	D12 (Sodium Dichromate #4)
PM14	E01 (Cefoxitin #1)
PM14	E02 (Cefoxitin #2)
PM14	E03 (Cefoxitin #3)
PM14	E04 (Cefoxitin #4)
PM14	E05 (Nitrofurantoin #1)
PM14	E06 (Nitrofurantoin #2)
PM14	E07 (Nitrofurantoin #3)
PM14	E08 (Nitrofurantoin #4)
PM14	E09 (Sodium Metaborate #1)
PM14	E10 (Sodium Metaborate #2)
PM14	E11 (Sodium Metaborate #3)
PM14	E12 (Sodium Metaborate #4)
PM14	F01 (Chloramphenicol #1)
PM14	F02 (Chloramphenicol #2)
PM14	F03 (Chloramphenicol #3)
PM14	F04 (Chloramphenicol #4)
PM14	F05 (Piperacillin #1)
PM14	F06 (Piperacillin #2)
PM14	F07 (Piperacillin #3)
PM14	F08 (Piperacillin #4)
PM14	F09 (Sodium Metavanadate #1)
PM14	F10 (Sodium Metavanadate #2)
PM14	F11 (Sodium Metavanadate #3)
PM14	F12 (Sodium Metavanadate #4)
PM14	G01 (Chelerythrine #1)
PM14	G02 (Chelerythrine #2)
PM14	G03 (Chelerythrine #3)
PM14	G04 (Chelerythrine #4)
PM14	G05 (Carbenicillin #1)
PM14	G06 (Carbenicillin #2)
PM14	G07 (Carbenicillin #3)
PM14	G08 (Carbenicillin #4)
PM14	G09 (Sodium Nitrite #1)
PM14	G10 (Sodium Nitrite #2)
PM14	G11 (Sodium Nitrite #3)
PM14	G12 (Sodium Nitrite #4)
PM14	H01 (EGTA #1)
PM14	H02 (EGTA #2)
PM14	H03 (EGTA #3)
PM14	H04 (EGTA #4)
PM14	H05 (Promethazine #1)
PM14	H06 (Promethazine #2)
PM14	H07 (Promethazine #3)
PM14	H08 (Promethazine #4)
PM14	H09 (Sodium Orthovanadate #1)
PM14	H10 (Sodium Orthovanadate #2)
PM14	H11 (Sodium Orthovanadate #3)
PM14	H12 (Sodium Orthovanadate #4)
PM15	A01 (Procaine #1)
PM15	A02 (Procaine #2)
PM15	A03 (Procaine #3)
PM15	A04 (Procaine #4)
PM15	A05 (Guanidine Hydrochloride #1)
PM15	A06 (Guanidine Hydrochloride #2)
PM15	A07 (Guanidine Hydrochloride #3)
PM15	A08 (Guanidine Hydrochloride #4)
PM15	A09 (Cefmetazole #1)
PM15	A10 (Cefmetazole #2)
PM15	A11 (Cefmetazole #3)
PM15	A12 (Cefmetazole #4)
PM15	B01 (D-Cycloserine #1)
PM15	B02 (D-Cycloserine #2)
PM15	B03 (D-Cycloserine #3)
PM15	B04 (D-Cycloserine #4)
PM15	B05 (EDTA #1)
PM15	B06 (EDTA #2)
PM15	B07 (EDTA #3)
PM15	B08 (EDTA #4)
PM15	B09 (5,7-Dichloro-8-Hydroxy-Quinaldine #1)
PM15	B10 (5,7-Dichloro-8-Hydroxy-Quinaldine #2)
PM15	B11 (5,7-Dichloro-8-Hydroxy-Quinaldine #3)
PM15	B12 (5,7-Dichloro-8-Hydroxy-Quinaldine #4)
PM15	C01 (5,7-Dichloro-8-Hydroxyquinoline #1)
PM15	C02 (5,7-Dichloro-8-Hydroxyquinoline #2)
PM15	C03 (5,7-Dichloro-8-Hydroxyquinoline #3)
PM15	C04 (5,7-Dichloro-8-Hydroxyquinoline #4)
PM15	C05 (Fusidic Acid #1)
PM15	C06 (Fusidic Acid #2)
PM15	C07 (Fusidic Acid #3)
PM15	C08 (Fusidic Acid #4)
PM15	C09 (1,10-Phenanthroline #1)
PM15	C10 (1,10-Phenanthroline #2)
PM15	C11 (1,10-Phenanthroline #3)
PM15	C12 (1,10-Phenanthroline #4)
PM15	D01 (Phleomycin #1)
PM15	D02 (Phleomycin #2)
PM15	D03 (Phleomycin #3)
PM15	D04 (Phleomycin #4)
PM15	D05 (Domiphen Bromide #1)
PM15	D06 (Domiphen Bromide #2)
PM15	D07 (Domiphen Bromide #3)
PM15	D08 (Domiphen Bromide #4)
PM15	D09 (Nordihydroguaiaretic Acid #1)
PM15	D10 (Nordihydroguaiaretic Acid #2)
PM15	D11 (Nordihydroguaiaretic Acid #3)
PM15	D12 (Nordihydroguaiaretic Acid #4)
PM15	E01 (Alexidine #1)
PM15	E02 (Alexidine #2)
PM15	E03 (Alexidine #3)
PM15	E04 (Alexidine #4)
PM15	E05 (Nitrofurazone #1)
PM15	E06 (Nitrofurazone #2)
PM15	E07 (Nitrofurazone #3)
PM15	E08 (Nitrofurazone #4)
PM15	E09 (Methyl Viologen #1)
PM15	E10 (Methyl Viologen #2)
PM15	E11 (Methyl Viologen #3)
PM15	E12 (Methyl Viologen #4)
PM15	F01 (3,4-Dimethoxybenzyl Alcohol #1)
PM15	F02 (3,4-Dimethoxybenzyl Alcohol #2)
PM15	F03 (3,4-Dimethoxybenzyl Alcohol #3)
PM15	F04 (3,4-Dimethoxybenzyl Alcohol #4)
PM15	F05 (Oleandomycin #1)
PM15	F06 (Oleandomycin #2)
PM15	F07 (Oleandomycin #3)
PM15	F08 (Oleandomycin #4)
PM15	F09 (Puromycin #1)
PM15	F10 (Puromycin #2)
PM15	F11 (Puromycin #3)
PM15	F12 (Puromycin #4)
PM15	G01 (CCCP #1)
PM15	G02 (CCCP #2)
PM15	G03 (CCCP #3)
PM15	G04 (CCCP #4)
PM15	G05 (Sodium Azide #1)
PM15	G06 (Sodium Azide #2)
PM15	G07 (Sodium Azide #3)
PM15	G08 (Sodium Azide #4)
PM15	G09 (Menadione #1)
PM15	G10 (Menadione #2)
PM15	G11 (Menadione #3)
PM15	G12 (Menadione #4)
PM15	H01 (2-Nitroimidazole #1)
PM15	H02 (2-Nitroimidazole #2)
PM15	H03 (2-Nitroimidazole #3)
PM15	H04 (2-Nitroimidazole #4)
PM15	H05 (Hydroxyurea #1)
PM15	H06 (Hydroxyurea #2)
PM15	H07 (Hydroxyurea #3)
PM15	H08 (Hydroxyurea #4)
PM15	H09 (Zinc Chloride #1)
PM15	H10 (Zinc Chloride #2)
PM15	H11 (Zinc Chloride #3)
PM15	H12 (Zinc Chloride #4)
PM16	A01 (Cefotaxime #1)
PM16	A02 (Cefotaxime #2)
PM16	A03 (Cefotaxime #3)
PM16	A04 (Cefotaxime #4)
PM16	A05 (Phosphomycin #1)
PM16	A06 (Phosphomycin #2)
PM16	A07 (Phosphomycin #3)
PM16	A08 (Phosphomycin #4)
PM16	A09 (5-Chloro-7-Iodo-8-Hydroxyquinoline #1)
PM16	A10 (5-Chloro-7-Iodo-8-Hydroxyquinoline #2)
PM16	A11 (5-Chloro-7-Iodo-8-Hydroxyquinoline #3)
PM16	A12 (5-Chloro-7-Iodo-8-Hydroxyquinoline #4)
PM16	B01 (Norfloxacin #1)
PM16	B02 (Norfloxacin #2)
PM16	B03 (Norfloxacin #3)
PM16	B04 (Norfloxacin #4)
PM16	B05 (Sulfanilamide #1)
PM16	B06 (Sulfanilamide #2)
PM16	B07 (Sulfanilamide #3)
PM16	B08 (Sulfanilamide #4)
PM16	B09 (Trimethoprim #1)
PM16	B10 (Trimethoprim #2)
PM16	B11 (Trimethoprim #3)
PM16	B12 (Trimethoprim #4)
PM16	C01 (Dichlofluanid #1)
PM16	C02 (Dichlofluanid #2)
PM16	C03 (Dichlofluanid #3)
PM16	C04 (Dichlofluanid #4)
PM16	C05 (Protamine Sulfate #1)
PM16	C06 (Protamine Sulfate #2)
PM16	C07 (Protamine Sulfate #3)
PM16	C08 (Protamine Sulfate #4)
PM16	C09 (Cetylpyridinium Chloride #1)
PM16	C10 (Cetylpyridinium Chloride #2)
PM16	C11 (Cetylpyridinium Chloride #3)
PM16	C12 (Cetylpyridinium Chloride #4)
PM16	D01 (1-Chloro-2,4-Dinitrobenzene #1)
PM16	D02 (1-Chloro-2,4-Dinitrobenzene #2)
PM16	D03 (1-Chloro-2,4-Dinitrobenzene #3)
PM16	D04 (1-Chloro-2,4-Dinitrobenzene #4)
PM16	D05 (Diamide #1)
PM16	D06 (Diamide #2)
PM16	D07 (Diamide #3)
PM16	D08 (Diamide #4)
PM16	D09 (Cinoxacin #1)
PM16	D10 (Cinoxacin #2)
PM16	D11 (Cinoxacin #3)
PM16	D12 (Cinoxacin #4)
PM16	E01 (Streptomycin #1)
PM16	E02 (Streptomycin #2)
PM16	E03 (Streptomycin #3)
PM16	E04 (Streptomycin #4)
PM16	E05 (5-Azacytidine #1)
PM16	E06 (5-Azacytidine #2)
PM16	E07 (5-Azacytidine #3)
PM16	E08 (5-Azacytidine #4)
PM16	E09 (Rifamycin SV #1)
PM16	E10 (Rifamycin SV #2)
PM16	E11 (Rifamycin SV #3)
PM16	E12 (Rifamycin SV #4)
PM16	F01 (Potassium Tellurite #1)
PM16	F02 (Potassium Tellurite #2)
PM16	F03 (Potassium Tellurite #3)
PM16	F04 (Potassium Tellurite #4)
PM16	F05 (Sodium Selenite #1)
PM16	F06 (Sodium Selenite #2)
PM16	F07 (Sodium Selenite #3)
PM16	F08 (Sodium Selenite #4)
PM16	F09 (Aluminum Sulfate #1)
PM16	F10 (Aluminum Sulfate #2)
PM16	F11 (Aluminum Sulfate #3)
PM16	F12 (Aluminum Sulfate #4)
PM16	G01 (Chromium [III] Chloride #1)
PM16	G02 (Chromium [III] Chloride #2)
PM16	G03 (Chromium [III] Chloride #3)
PM16	G04 (Chromium [III] Chloride #4)
PM16	G05 (Ferric Chloride #1)
PM16	G06 (Ferric Chloride #2)
PM16	G07 (Ferric Chloride #3)
PM16	G08 (Ferric Chloride #4)
PM16	G09 (L-Glutamic Acid g-Hydroxamate #1)
PM16	G10 (L-Glutamic Acid g-Hydroxamate #2)
PM16	G11 (L-Glutamic Acid g-Hydroxamate #3)
PM16	G12 (L-Glutamic Acid g-Hydroxamate #4)
PM16	H01 (Glycine Hydroxamate #1)
PM16	H02 (Glycine Hydroxamate #2)
PM16	H03 (Glycine Hydroxamate #3)
PM16	H04 (Glycine Hydroxamate #4)
PM16	H05 (Chloroxylenol #1)
PM16	H06 (Chloroxylenol #2)
PM16	H07 (Chloroxylenol #3)
PM16	H08 (Chloroxylenol #4)
PM16	H09 (Sorbic Acid #1)
PM16	H10 (Sorbic Acid #2)
PM16	H11 (Sorbic Acid #3)
PM16	H12 (Sorbic Acid #4)
PM17	A01 (D-Serine #1)
PM17	A02 (D-Serine #2)
PM17	A03 (D-Serine #3)
PM17	A04 (D-Serine #4)
PM17	A05 (b-Chloro-L-Alanine #1)
PM17	A06 (b-Chloro-L-Alanine #2)
PM17	A07 (b-Chloro-L-Alanine #3)
PM17	A08 (b-Chloro-L-Alanine #4)
PM17	A09 (Thiosalicylate #1)
PM17	A10 (Thiosalicylate #2)
PM17	A11 (Thiosalicylate #3)
PM17	A12 (Thiosalicylate #4)
PM17	B01 (2-Hydroxy-Benzoic Acid #1)
PM17	B02 (2-Hydroxy-Benzoic Acid #2)
PM17	B03 (2-Hydroxy-Benzoic Acid #3)
PM17	B04 (2-Hydroxy-Benzoic Acid #4)
PM17	B05 (Hygromycin B #1)
PM17	B06 (Hygromycin B #2)
PM17	B07 (Hygromycin B #3)
PM17	B08 (Hygromycin B #4)
PM17	B09 (Ethionamide #1)
PM17	B10 (Ethionamide #2)
PM17	B11 (Ethionamide #3)
PM17	B12 (Ethionamide #4)
PM17	C01 (4-Aminopyridine #1)
PM17	C02 (4-Aminopyridine #2)
PM17	C03 (4-Aminopyridine #3)
PM17	C04 (4-Aminopyridine #4)
PM17	C05 (Sulfachloropyridazine #1)
PM17	C06 (Sulfachloropyridazine #2)
PM17	C07 (Sulfachloropyridazine #3)
PM17	C08 (Sulfachloropyridazine #4)
PM17	C09 (Sulfamonomethoxine #1)
PM17	C10 (Sulfamonomethoxine #2)
PM17	C11 (Sulfamonomethoxine #3)
PM17	C12 (Sulfamonomethoxine #4)
PM17	D01 (Oxycarboxin #1)
PM17	D02 (Oxycarboxin #2)
PM17	D03 (Oxycarboxin #3)
PM17	D04 (Oxycarboxin #4)
PM17	D05 (3-Amino-1,2,4-triazole #1)
PM17	D06 (3-Amino-1,2,4-triazole #2)
PM17	D07 (3-Amino-1,2,4-triazole #3)
PM17	D08 (3-Amino-1,2,4-triazole #4)
PM17	D09 (Chlorpromazine #1)
PM17	D10 (Chlorpromazine #2)
PM17	D11 (Chlorpromazine #3)
PM17	D12 (Chlorpromazine #4)
PM17	E01 (Niaproof #1)
PM17	E02 (Niaproof #2)
PM17	E03 (Niaproof #3)
PM17	E04 (Niaproof #4)
PM17	E05 (Compound 48/80 #1)
PM17	E06 (Compound 48/80 #2)
PM17	E07 (Compound 48/80 #3)
PM17	E08 (Compound 48/80 #4)
PM17	E09 (Sodium Tungstate #1)
PM17	E10 (Sodium Tungstate #2)
PM17	E11 (Sodium Tungstate #3)
PM17	E12 (Sodium Tungstate #4)
PM17	F01 (Lithium Chloride #1)
PM17	F02 (Lithium Chloride #2)
PM17	F03 (Lithium Chloride #3)
PM17	F04 (Lithium Chloride #4)
PM17	F05 (D,L-Methionine Hydroxamate #1)
PM17	F06 (D,L-Methionine Hydroxamate #2)
PM17	F07 (D,L-Methionine Hydroxamate #3)
PM17	F08 (D,L-Methionine Hydroxamate #4)
PM17	F09 (Tannic Acid #1)
PM17	F10 (Tannic Acid #2)
PM17	F11 (Tannic Acid #3)
PM17	F12 (Tannic Acid #4)
PM17	G01 (Chlorambucil #1)
PM17	G02 (Chlorambucil #2)
PM17	G03 (Chlorambucil #3)
PM17	G04 (Chlorambucil #4)
PM17	G05 (Cefamandole Nafate #1)
PM17	G06 (Cefamandole Nafate #2)
PM17	G07 (Cefamandole Nafate #3)
PM17	G08 (Cefamandole Nafate #4)
PM17	G09 (Cefoperazone #1)
PM17	G10 (Cefoperazone #2)
PM17	G11 (Cefoperazone #3)
PM17	G12 (Cefoperazone #4)
PM17	H01 (Cefsulodin #1)
PM17	H02 (Cefsulodin #2)
PM17	H03 (Cefsulodin #3)
PM17	H04 (Cefsulodin #4)
PM17	H05 (Caffeine #1)
PM17	H06 (Caffeine #2)
PM17	H07 (Caffeine #3)
PM17	H08 (Caffeine #4)
PM17	H09 (Phenylarsine Oxide #1)
PM17	H10 (Phenylarsine Oxide #2)
PM17	H11 (Phenylarsine Oxide #3)
PM17	H12 (Phenylarsine Oxide #4)
PM18	A01 (Ketoprofen #1)
PM18	A02 (Ketoprofen #2)
PM18	A03 (Ketoprofen #3)
PM18	A04 (Ketoprofen #4)
PM18	A05 (Sodium Pyrophosphate #1)
PM18	A06 (Sodium Pyrophosphate #2)
PM18	A07 (Sodium Pyrophosphate #3)
PM18	A08 (Sodium Pyrophosphate #4)
PM18	A09 (Thiamphenicol #1)
PM18	A10 (Thiamphenicol #2)
PM18	A11 (Thiamphenicol #3)
PM18	A12 (Thiamphenicol #4)
PM18	B01 (Trifluorothymidine #1)
PM18	B02 (Trifluorothymidine #2)
PM18	B03 (Trifluorothymidine #3)
PM18	B04 (Trifluorothymidine #4)
PM18	B05 (Pipemidic Acid #1)
PM18	B06 (Pipemidic Acid #2)
PM18	B07 (Pipemidic Acid #3)
PM18	B08 (Pipemidic Acid #4)
PM18	B09 (Azathioprine #1)
PM18	B10 (Azathioprine #2)
PM18	B11 (Azathioprine #3)
PM18	B12 (Azathioprine #4)
PM18	C01 (Poly-L-Lysine #1)
PM18	C02 (Poly-L-Lysine #2)
PM18	C03 (Poly-L-Lysine #3)
PM18	C04 (Poly-L-Lysine #4)
PM18	C05 (Sulfisoxazole #1)
PM18	C06 (Sulfisoxazole #2)
PM18	C07 (Sulfisoxazole #3)
PM18	C08 (Sulfisoxazole #4)
PM18	C09 (Pentachlorophenol #1)
PM18	C10 (Pentachlorophenol #2)
PM18	C11 (Pentachlorophenol #3)
PM18	C12 (Pentachlorophenol #4)
PM18	D01 (Sodium m-Arsenite #1)
PM18	D02 (Sodium m-Arsenite #2)
PM18	D03 (Sodium m-Arsenite #3)
PM18	D04 (Sodium m-Arsenite #4)
PM18	D05 (Sodium Bromate #1)
PM18	D06 (Sodium Bromate #2)
PM18	D07 (Sodium Bromate #3)
PM18	D08 (Sodium Bromate #4)
PM18	D09 (Lidocaine #1)
PM18	D10 (Lidocaine #2)
PM18	D11 (Lidocaine #3)
PM18	D12 (Lidocaine #4)
PM18	E01 (Sodium Metasilicate #1)
PM18	E02 (Sodium Metasilicate #2)
PM18	E03 (Sodium Metasilicate #3)
PM18	E04 (Sodium Metasilicate #4)
PM18	E05 (Sodium Metaperiodate #1)
PM18	E06 (Sodium Metaperiodate #2)
PM18	E07 (Sodium Metaperiodate #3)
PM18	E08 (Sodium Metaperiodate #4)
PM18	E09 (Antimony [III] Chloride #1)
PM18	E10 (Antimony [III] Chloride #2)
PM18	E11 (Antimony [III] Chloride #3)
PM18	E12 (Antimony [III] Chloride #4)
PM18	F01 (Semicarbazide Hydrochloride #1)
PM18	F02 (Semicarbazide Hydrochloride #2)
PM18	F03 (Semicarbazide Hydrochloride #3)
PM18	F04 (Semicarbazide Hydrochloride #4)
PM18	F05 (Tinidazole #1)
PM18	F06 (Tinidazole #2)
PM18	F07 (Tinidazole #3)
PM18	F08 (Tinidazole #4)
PM18	F09 (Aztreonam #1)
PM18	F10 (Aztreonam #2)
PM18	F11 (Aztreonam #3)
PM18	F12 (Aztreonam #4)
PM18	G01 (Triclosan #1)
PM18	G02 (Triclosan #2)
PM18	G03 (Triclosan #3)
PM18	G04 (Triclosan #4)
PM18	G05 (Guanazole #1)
PM18	G06 (Guanazole #2)
PM18	G07 (Guanazole #3)
PM18	G08 (Guanazole #4)
PM18	G09 (Myricetin #1)
PM18	G10 (Myricetin #2)
PM18	G11 (Myricetin #3)
PM18	G12 (Myricetin #4)
PM18	H01 (5-Fluoro-5'-Deoxyuridine #1)
PM18	H02 (5-Fluoro-5'-Deoxyuridine #2)
PM18	H03 (5-Fluoro-5'-Deoxyuridine #3)
PM18	H04 (5-Fluoro-5'-Deoxyuridine #4)
PM18	H05 (2-Phenylphenol #1)
PM18	H06 (2-Phenylphenol #2)
PM18	H07 (2-Phenylphenol #3)
PM18	H08 (2-Phenylphenol #4)
PM18	H09 (Plumbagin #1)
PM18	H10 (Plumbagin #2)
PM18	H11 (Plumbagin #3)
PM18	H12 (Plumbagin #4)
PM19	A01 (Josamycin #1)
PM19	A02 (Josamycin #2)
PM19	A03 (Josamycin #3)
PM19	A04 (Josamycin #4)
PM19	A05 (Gallic Acid #1)
PM19	A06 (Gallic Acid #2)
PM19	A07 (Gallic Acid #3)
PM19	A08 (Gallic Acid #4)
PM19	A09 (Coumarin #1)
PM19	A10 (Coumarin #2)
PM19	A11 (Coumarin #3)
PM19	A12 (Coumarin #4)
PM19	B01 (Methyltrioctylammonium Chloride #1)
PM19	B02 (Methyltrioctylammonium Chloride #2)
PM19	B03 (Methyltrioctylammonium Chloride #3)
PM19	B04 (Methyltrioctylammonium Chloride #4)
PM19	B05 (Harmane #1)
PM19	B06 (Harmane #2)
PM19	B07 (Harmane #3)
PM19	B08 (Harmane #4)
PM19	B09 (2,4-Dinitrophenol #1)
PM19	B10 (2,4-Dinitrophenol #2)
PM19	B11 (2,4-Dinitrophenol #3)
PM19	B12 (2,4-Dinitrophenol #4)
PM19	C01 (Chlorhexidine #1)
PM19	C02 (Chlorhexidine #2)
PM19	C03 (Chlorhexidine #3)
PM19	C04 (Chlorhexidine #4)
PM19	C05 (Umbelliferone #1)
PM19	C06 (Umbelliferone #2)
PM19	C07 (Umbelliferone #3)
PM19	C08 (Umbelliferone #4)
PM19	C09 (Cinnamic Acid [trans] #1)
PM19	C10 (Cinnamic Acid [trans] #2)
PM19	C11 (Cinnamic Acid [trans] #3)
PM19	C12 (Cinnamic Acid [trans] #4)
PM19	D01 (Disulphiram #1)
PM19	D02 (Disulphiram #2)
PM19	D03 (Disulphiram #3)
PM19	D04 (Disulphiram #4)
PM19	D05 (Iodonitro Tetrazolium Violet #1)
PM19	D06 (Iodonitro Tetrazolium Violet #2)
PM19	D07 (Iodonitro Tetrazolium Violet #3)
PM19	D08 (Iodonitro Tetrazolium Violet #4)
PM19	D09 (Phenyl-Methyl-Sulfonyl Fluoride #1)
PM19	D10 (Phenyl-Methyl-Sulfonyl Fluoride #2)
PM19	D11 (Phenyl-Methyl-Sulfonyl Fluoride #3)
PM19	D12 (Phenyl-Methyl-Sulfonyl Fluoride #4)
PM19	E01 (FCCP #1)
PM19	E02 (FCCP #2)
PM19	E03 (FCCP #3)
PM19	E04 (FCCP #4)
PM19	E05 (D,L-a-Lipoic Acid #1)
PM19	E06 (D,L-a-Lipoic Acid #2)
PM19	E07 (D,L-a-Lipoic Acid #3)
PM19	E08 (D,L-a-Lipoic Acid #4)
PM19	E09 (Lawsone #1)
PM19	E10 (Lawsone #2)
PM19	E11 (Lawsone #3)
PM19	E12 (Lawsone #4)
PM19	F01 (Phenethicillin #1)
PM19	F02 (Phenethicillin #2)
PM19	F03 (Phenethicillin #3)
PM19	F04 (Phenethicillin #4)
PM19	F05 (Blasticidin S #1)
PM19	F06 (Blasticidin S #2)
PM19	F07 (Blasticidin S #3)
PM19	F08 (Blasticidin S #4)
PM19	F09 (Sodium Caprylate #1)
PM19	F10 (Sodium Caprylate #2)
PM19	F11 (Sodium Caprylate #3)
PM19	F12 (Sodium Caprylate #4)
PM19	G01 (Lauryl Sulfobetaine #1)
PM19	G02 (Lauryl Sulfobetaine #2)
PM19	G03 (Lauryl Sulfobetaine #3)
PM19	G04 (Lauryl Sulfobetaine #4)
PM19	G05 (Dihydrostreptomycin #1)
PM19	G06 (Dihydrostreptomycin #2)
PM19	G07 (Dihydrostreptomycin #3)
PM19	G08 (Dihydrostreptomycin #4)
PM19	G09 (Hydroxylamine #1)
PM19	G10 (Hydroxylamine #2)
PM19	G11 (Hydroxylamine #3)
PM19	G12 (Hydroxylamine #4)
PM19	H01 (Hexaminecobalt [III] Chloride #1)
PM19	H02 (Hexaminecobalt [III] Chloride #2)
PM19	H03 (Hexaminecobalt [III] Chloride #3)
PM19	H04 (Hexaminecobalt [III] Chloride #4)
PM19	H05 (a-Thioglycerol #1)
PM19	H06 (a-Thioglycerol #2)
PM19	H07 (a-Thioglycerol #3)
PM19	H08 (a-Thioglycerol #4)
PM19	H09 (Polymyxin B #1)
PM19	H10 (Polymyxin B #2)
PM19	H11 (Polymyxin B #3)
PM19	H12 (Polymyxin B #4)
PM20	A01 (Amitriptyline #1)
PM20	A02 (Amitriptyline #2)
PM20	A03 (Amitriptyline #3)
PM20	A04 (Amitriptyline #4)
PM20	A05 (Apramycin #1)
PM20	A06 (Apramycin #2)
PM20	A07 (Apramycin #3)
PM20	A08 (Apramycin #4)
PM20	A09 (Benserazide #1)
PM20	A10 (Benserazide #2)
PM20	A11 (Benserazide #3)
PM20	A12 (Benserazide #4)
PM20	B01 (Orphenadrine #1)
PM20	B02 (Orphenadrine #2)
PM20	B03 (Orphenadrine #3)
PM20	B04 (Orphenadrine #4)
PM20	B05 (D,L-Propranolol #1)
PM20	B06 (D,L-Propranolol #2)
PM20	B07 (D,L-Propranolol #3)
PM20	B08 (D,L-Propranolol #4)
PM20	B09 (Tetrazolium Violet #1)
PM20	B10 (Tetrazolium Violet #2)
PM20	B11 (Tetrazolium Violet #3)
PM20	B12 (Tetrazolium Violet #4)
PM20	C01 (Thioridazine #1)
PM20	C02 (Thioridazine #2)
PM20	C03 (Thioridazine #3)
PM20	C04 (Thioridazine #4)
PM20	C05 (Atropine #1)
PM20	C06 (Atropine #2)
PM20	C07 (Atropine #3)
PM20	C08 (Atropine #4)
PM20	C09 (Ornidazole #1)
PM20	C10 (Ornidazole #2)
PM20	C11 (Ornidazole #3)
PM20	C12 (Ornidazole #4)
PM20	D01 (Proflavine #1)
PM20	D02 (Proflavine #2)
PM20	D03 (Proflavine #3)
PM20	D04 (Proflavine #4)
PM20	D05 (Ciprofloxacin #1)
PM20	D06 (Ciprofloxacin #2)
PM20	D07 (Ciprofloxacin #3)
PM20	D08 (Ciprofloxacin #4)
PM20	D09 (18-Crown-6-Ether #1)
PM20	D10 (18-Crown-6-Ether #2)
PM20	D11 (18-Crown-6-Ether #3)
PM20	D12 (18-Crown-6-Ether #4)
PM20	E01 (Crystal Violet #1)
PM20	E02 (Crystal Violet #2)
PM20	E03 (Crystal Violet #3)
PM20	E04 (Crystal Violet #4)
PM20	E05 (Dodine #1)
PM20	E06 (Dodine #2)
PM20	E07 (Dodine #3)
PM20	E08 (Dodine #4)
PM20	E09 (Hexachlorophene #1)
PM20	E10 (Hexachlorophene #2)
PM20	E11 (Hexachlorophene #3)
PM20	E12 (Hexachlorophene #4)
PM20	F01 (4-Hydroxycoumarin #1)
PM20	F02 (4-Hydroxycoumarin #2)
PM20	F03 (4-Hydroxycoumarin #3)
PM20	F04 (4-Hydroxycoumarin #4)
PM20	F05 (Oxytetracycline #1)
PM20	F06 (Oxytetracycline #2)
PM20	F07 (Oxytetracycline #3)
PM20	F08 (Oxytetracycline #4)
PM20	F09 (Pridinol #1)
PM20	F10 (Pridinol #2)
PM20	F11 (Pridinol #3)
PM20	F12 (Pridinol #4)
PM20	G01 (Captan #1)
PM20	G02 (Captan #2)
PM20	G03 (Captan #3)
PM20	G04 (Captan #4)
PM20	G05 (3,5-Dinitrobenzoic Acid #1)
PM20	G06 (3,5-Dinitrobenzoic Acid #2)
PM20	G07 (3,5-Dinitrobenzoic Acid #3)
PM20	G08 (3,5-Dinitrobenzoic Acid #4)
PM20	G09 (8-Hydroxyquinoline #1)
PM20	G10 (8-Hydroxyquinoline #2)
PM20	G11 (8-Hydroxyquinoline #3)
PM20	G12 (8-Hydroxyquinoline #4)
PM20	H01 (Patulin #1)
PM20	H02 (Patulin #2)
PM20	H03 (Patulin #3)
PM20	H04 (Patulin #4)
PM20	H05 (Tolylfluanid #1)
PM20	H06 (Tolylfluanid #2)
PM20	H07 (Tolylfluanid #3)
PM20	H08 (Tolylfluanid #4)
PM20	H09 (Troleandomycin #1)
PM20	H10 (Troleandomycin #2)
PM20	H11 (Troleandomycin #3)
PM20	H12 (Troleandomycin #4)
