# Supplementary material for: Comparative genomics of Acinetobacter baumannii and therapeutic bacteriophages from a patient undergoing phage therapy
Source: Nat Commun. 2022 Jun 30;13:3776. doi: 10.1038/s41467-022-31455-5 (PMC9247103; doi:10.1038/s41467-022-31455-5)
Supplement: Supplementary file 5 — Supplementary Dataset 2 [file 41467_2022_31455_MOESM5_ESM.xlsx]

## Sheet: TP1
Supplementary Data 2. Antibiotic resistance genes identified in A. baumannii strains TP1, TP2 and TP3 from the CARD database. Genes in strains TP2 and TP3 listed in red text are not present in strain TP1.
STRAIN TP1
Start	Stop	Strand	CARD ARO Best Hit	Percent identity	CARD ARO	Drug Class	Resistance Mechanism	AMR Gene Family
560881	561702	+	OXA-23	100	3001418	carbapenem; cephalosporin; penam	antibiotic inactivation	OXA beta-lactamase
781164	782618	-	adeK	100	3000782	macrolide antibiotic; fluoroquinolone antibiotic; lincosamide antibiotic; carbapenem; cephalosporin; tetracycline antibiotic; rifamycin antibiotic; diaminopyrimidine antibiotic; phenicol antibiotic; penem	antibiotic efflux	resistance-nodulation-cell division (RND) antibiotic efflux pump
782618	785794	-	adeJ	99.91	3000781	macrolide antibiotic; fluoroquinolone antibiotic; lincosamide antibiotic; carbapenem; cephalosporin; tetracycline antibiotic; rifamycin antibiotic; diaminopyrimidine antibiotic; phenicol antibiotic; penem	antibiotic efflux	resistance-nodulation-cell division (RND) antibiotic efflux pump
785807	787057	-	adeI	100	3000780	macrolide antibiotic; fluoroquinolone antibiotic; lincosamide antibiotic; carbapenem; cephalosporin; tetracycline antibiotic; rifamycin antibiotic; diaminopyrimidine antibiotic; phenicol antibiotic; penem	antibiotic efflux	resistance-nodulation-cell division (RND) antibiotic efflux pump
1199790	1200941	-	ADC-73	100	3004634	cephalosporin	antibiotic inactivation	ADC beta-lactamase without carbapenemase activity
1269881	1271329	-	adeH	99.59	3000779	fluoroquinolone antibiotic; tetracycline antibiotic	antibiotic efflux	resistance-nodulation-cell division (RND) antibiotic efflux pump
1271342	1274521	-	adeF	99.81	3000777	fluoroquinolone antibiotic; tetracycline antibiotic	antibiotic efflux	resistance-nodulation-cell division (RND) antibiotic efflux pump
1274528	1275748	-	adeG	100	3000778	fluoroquinolone antibiotic; tetracycline antibiotic	antibiotic efflux	resistance-nodulation-cell division (RND) antibiotic efflux pump
1275964	1276977	+	adeL	100	3000620	fluoroquinolone antibiotic; tetracycline antibiotic	antibiotic efflux	resistance-nodulation-cell division (RND) antibiotic efflux pump
1280286	1280615	-	abeS	100	3000768	macrolide antibiotic; aminocoumarin antibiotic	antibiotic efflux	small multidrug resistance (SMR) antibiotic efflux pump
1383625	1384257	+	AAC(6')-Ib9	96.19	3002580	aminoglycoside antibiotic	antibiotic inactivation	AAC(6')
1384350	1384982	+	catB8	100	3002680	phenicol antibiotic	antibiotic inactivation	chloramphenicol acetyltransferase (CAT)
1385052	1385831	+	aadA	99.61	3002601	aminoglycoside antibiotic	antibiotic inactivation	ANT(3'')
1385995	1386342	+	qacEdelta1	100	3005010	acridine dye	antibiotic efflux	major facilitator superfamily (MFS) antibiotic efflux pump
1386336	1387175	+	sul1	100	3000410	sulfonamide antibiotic	antibiotic target replacement	sulfonamide resistant sul
1390520	1391293	+	armA	100	3000858	aminoglycoside antibiotic	antibiotic target alteration	16S rRNA methyltransferase (G1405)
1393592	1395067	+	msrE	100	3003109	macrolide antibiotic; lincosamide antibiotic; streptogramin antibiotic; tetracycline antibiotic; oxazolidinone antibiotic; phenicol antibiotic; pleuromutilin antibiotic	antibiotic target protection	ABC-F ATP-binding cassette ribosomal protection protein
1395123	1396007	+	mphE	100	3003741	macrolide antibiotic	antibiotic inactivation	macrolide phosphotransferase (MPH)
1562227	1563705	+	Acinetobacter baumannii AmvA	98.98	3004577	macrolide antibiotic; acridine dye	antibiotic efflux	major facilitator superfamily (MFS) antibiotic efflux pump
1617745	1618398	-	adeN	99.08	3000559	macrolide antibiotic; fluoroquinolone antibiotic; lincosamide antibiotic; carbapenem; cephalosporin; tetracycline antibiotic; rifamycin antibiotic; diaminopyrimidine antibiotic; phenicol antibiotic; penem	antibiotic efflux	resistance-nodulation-cell division (RND) antibiotic efflux pump
1772770	1774074	+	Acinetobacter baumannii AbaQ	100	3004574	fluoroquinolone antibiotic	antibiotic efflux	major facilitator superfamily (MFS) antibiotic efflux pump
1904345	1905088	-	adeR	99.19	3000553	glycylcycline; tetracycline antibiotic	antibiotic efflux	resistance-nodulation-cell division (RND) antibiotic efflux pump
1905234	1906424	+	adeA	100	3000774	glycylcycline; tetracycline antibiotic	antibiotic efflux	resistance-nodulation-cell division (RND) antibiotic efflux pump
1909608	1911005	+	adeC	100	3003811	glycylcycline; tetracycline antibiotic	antibiotic efflux	resistance-nodulation-cell division (RND) antibiotic efflux pump
2189240	2190064	+	OXA-66	100	3001615	carbapenem; cephalosporin; penam	antibiotic inactivation	OXA beta-lactamase
2427682	2428971	+	Acinetobacter baumannii AbaF	100	3004573	fosfomycin	antibiotic efflux	major facilitator superfamily (MFS) antibiotic efflux pump
2625590	2626405	+	APH(3')-Ia	100	3002641	aminoglycoside antibiotic	antibiotic inactivation	APH(3')
2632004	2632864	-	TEM-1	100	3000873	monobactam; cephalosporin; penam; penem	antibiotic inactivation	TEM beta-lactamase
3396909	3398009	+	LpsB	98.36	3005051	peptide antibiotic	reduced permeability to antibiotic	Intrinsic peptide antibiotic resistant Lps
3704849	3705637	-	ANT(3'')-IIc	69.38	3004091	aminoglycoside antibiotic	antibiotic inactivation	ANT(3'')
936549	939263	+	Acinetobacter baumannii gyrA conferring resistance to fluoroquinolones	99.78	3003817	fluoroquinolone antibiotic	antibiotic target alteration	fluoroquinolone resistant gyrA
3643436	3645655	-	Acinetobacter baumannii parC conferring resistance to fluoroquinolones	99.73	3003818	fluoroquinolone antibiotic	antibiotic target alteration	fluoroquinolone resistant parC

## Sheet: TP2
Supplementary Data 2. Antibiotic resistance genes identified in A. baumannii strains TP1, TP2 and TP3 from the CARD database. Genes in strains TP2 and TP3 listed in red text are not present in strain TP1.
STRAIN TP2
Start	Stop	Strand	CARD ARO Best Hit	Percent identity	CARD ARO	Drug Class	Resistance Mechanism	AMR Gene Family
111406	112185	+	APH(3')-VI	100	3003687	aminoglycoside antibiotic	antibiotic inactivation	APH(3')
113463	114275	+	NDM-1	100	3000589	carbapenem; cephalosporin; cephamycin; penam	antibiotic inactivation	NDM beta-lactamase
567558	568379	+	OXA-23	100	3001418	carbapenem; cephalosporin; penam	antibiotic inactivation	OXA beta-lactamase
787841	789295	-	adeK	100	3000782	macrolide antibiotic; fluoroquinolone antibiotic; lincosamide antibiotic; carbapenem; cephalosporin; tetracycline antibiotic; rifamycin antibiotic; diaminopyrimidine antibiotic; phenicol antibiotic; penem	antibiotic efflux	resistance-nodulation-cell division (RND) antibiotic efflux pump
789295	792471	-	adeJ	99.91	3000781	macrolide antibiotic; fluoroquinolone antibiotic; lincosamide antibiotic; carbapenem; cephalosporin; tetracycline antibiotic; rifamycin antibiotic; diaminopyrimidine antibiotic; phenicol antibiotic; penem	antibiotic efflux	resistance-nodulation-cell division (RND) antibiotic efflux pump
792484	793734	-	adeI	100	3000780	macrolide antibiotic; fluoroquinolone antibiotic; lincosamide antibiotic; carbapenem; cephalosporin; tetracycline antibiotic; rifamycin antibiotic; diaminopyrimidine antibiotic; phenicol antibiotic; penem	antibiotic efflux	resistance-nodulation-cell division (RND) antibiotic efflux pump
1206152	1207303	-	ADC-73	100	3004634	cephalosporin	antibiotic inactivation	ADC beta-lactamase without carbapenemase activity
1276243	1277691	-	adeH	99.59	3000779	fluoroquinolone antibiotic; tetracycline antibiotic	antibiotic efflux	resistance-nodulation-cell division (RND) antibiotic efflux pump
1277704	1280883	-	adeF	99.81	3000777	fluoroquinolone antibiotic; tetracycline antibiotic	antibiotic efflux	resistance-nodulation-cell division (RND) antibiotic efflux pump
1280890	1282110	-	adeG	100	3000778	fluoroquinolone antibiotic; tetracycline antibiotic	antibiotic efflux	resistance-nodulation-cell division (RND) antibiotic efflux pump
1282326	1283339	+	adeL	100	3000620	fluoroquinolone antibiotic; tetracycline antibiotic	antibiotic efflux	resistance-nodulation-cell division (RND) antibiotic efflux pump
1286648	1286977	-	abeS	100	3000768	macrolide antibiotic; aminocoumarin antibiotic	antibiotic efflux	small multidrug resistance (SMR) antibiotic efflux pump
1388199	1389014	+	APH(3')-Ia	100	3002641	aminoglycoside antibiotic	antibiotic inactivation	APH(3')
1390783	1391415	+	AAC(6')-Ib9	96.19	3002580	aminoglycoside antibiotic	antibiotic inactivation	AAC(6')
1391508	1392140	+	catB8	100	3002680	phenicol antibiotic	antibiotic inactivation	chloramphenicol acetyltransferase (CAT)
1392210	1392989	+	aadA	99.61	3002601	aminoglycoside antibiotic	antibiotic inactivation	ANT(3'')
1393153	1393500	+	qacEdelta1	100	3005010	acridine dye	antibiotic efflux	major facilitator superfamily (MFS) antibiotic efflux pump
1393494	1394333	+	sul1	100	3000410	sulfonamide antibiotic	antibiotic target replacement	sulfonamide resistant sul
1397678	1398451	+	armA	100	3000858	aminoglycoside antibiotic	antibiotic target alteration	16S rRNA methyltransferase (G1405)
1400750	1402225	+	msrE	100	3003109	macrolide antibiotic; lincosamide antibiotic; streptogramin antibiotic; tetracycline antibiotic; oxazolidinone antibiotic; phenicol antibiotic; pleuromutilin antibiotic	antibiotic target protection	ABC-F ATP-binding cassette ribosomal protection protein
1402281	1403165	+	mphE	100	3003741	macrolide antibiotic	antibiotic inactivation	macrolide phosphotransferase (MPH)
1569385	1570863	+	Acinetobacter baumannii AmvA	98.98	3004577	macrolide antibiotic; acridine dye	antibiotic efflux	major facilitator superfamily (MFS) antibiotic efflux pump
1624921	1625574	-	adeN	99.08	3000559	macrolide antibiotic; fluoroquinolone antibiotic; lincosamide antibiotic; carbapenem; cephalosporin; tetracycline antibiotic; rifamycin antibiotic; diaminopyrimidine antibiotic; phenicol antibiotic; penem	antibiotic efflux	resistance-nodulation-cell division (RND) antibiotic efflux pump
1778757	1780061	+	Acinetobacter baumannii AbaQ	100	3004574	fluoroquinolone antibiotic	antibiotic efflux	major facilitator superfamily (MFS) antibiotic efflux pump
1910332	1911075	-	adeR	99.19	3000553	glycylcycline; tetracycline antibiotic	antibiotic efflux	resistance-nodulation-cell division (RND) antibiotic efflux pump
1911221	1912411	+	adeA	100	3000774	glycylcycline; tetracycline antibiotic	antibiotic efflux	resistance-nodulation-cell division (RND) antibiotic efflux pump
1915595	1916992	+	adeC	100	3003811	glycylcycline; tetracycline antibiotic	antibiotic efflux	resistance-nodulation-cell division (RND) antibiotic efflux pump
2195227	2196051	+	OXA-66	100	3001615	carbapenem; cephalosporin; penam	antibiotic inactivation	OXA beta-lactamase
2433735	2435024	+	Acinetobacter baumannii AbaF	100	3004573	fosfomycin	antibiotic efflux	major facilitator superfamily (MFS) antibiotic efflux pump
2632736	2633551	+	APH(3')-Ia	100	3002641	aminoglycoside antibiotic	antibiotic inactivation	APH(3')
2639150	2640010	-	TEM-1	100	3000873	monobactam; cephalosporin; penam; penem	antibiotic inactivation	TEM beta-lactamase
3402934	3404034	+	LpsB	98.36	3005051	peptide antibiotic	reduced permeability to antibiotic	Intrinsic peptide antibiotic resistant Lps
3710874	3711662	-	ANT(3'')-IIc	69.38	3004091	aminoglycoside antibiotic	antibiotic inactivation	ANT(3'')
942911	945625	+	Acinetobacter baumannii gyrA conferring resistance to fluoroquinolones	99.78	3003817	fluoroquinolone antibiotic	antibiotic target alteration	fluoroquinolone resistant gyrA
3649461	3651680	-	Acinetobacter baumannii parC conferring resistance to fluoroquinolones	99.73	3003818	fluoroquinolone antibiotic	antibiotic target alteration	fluoroquinolone resistant parC

## Sheet: TP3
Supplementary Data 2. Antibiotic resistance genes identified in A. baumannii strains TP1, TP2 and TP3 from the CARD database. Genes in strains TP2 and TP3 listed in red text are not present in strain TP1.
STRAIN TP3
Start	Stop	Strand	CARD ARO Best Hit	Percent identity	CARD ARO	Drug Class	Resistance Mechanism	AMR Gene Family
111404	112183	+	APH(3')-VI	100	3003687	aminoglycoside antibiotic	antibiotic inactivation	APH(3')
113461	114273	+	NDM-1	100	3000589	carbapenem; cephalosporin; cephamycin; penam	antibiotic inactivation	NDM beta-lactamase
567555	568376	+	OXA-23	100	3001418	carbapenem; cephalosporin; penam	antibiotic inactivation	OXA beta-lactamase
787838	789292	-	adeK	100	3000782	macrolide antibiotic; fluoroquinolone antibiotic; lincosamide antibiotic; carbapenem; cephalosporin; tetracycline antibiotic; rifamycin antibiotic; diaminopyrimidine antibiotic; phenicol antibiotic; penem	antibiotic efflux	resistance-nodulation-cell division (RND) antibiotic efflux pump
789292	792468	-	adeJ	99.91	3000781	macrolide antibiotic; fluoroquinolone antibiotic; lincosamide antibiotic; carbapenem; cephalosporin; tetracycline antibiotic; rifamycin antibiotic; diaminopyrimidine antibiotic; phenicol antibiotic; penem	antibiotic efflux	resistance-nodulation-cell division (RND) antibiotic efflux pump
792481	793731	-	adeI	100	3000780	macrolide antibiotic; fluoroquinolone antibiotic; lincosamide antibiotic; carbapenem; cephalosporin; tetracycline antibiotic; rifamycin antibiotic; diaminopyrimidine antibiotic; phenicol antibiotic; penem	antibiotic efflux	resistance-nodulation-cell division (RND) antibiotic efflux pump
1206145	1207296	-	ADC-73	100	3004634	cephalosporin	antibiotic inactivation	ADC beta-lactamase without carbapenemase activity
1276234	1277682	-	adeH	99.59	3000779	fluoroquinolone antibiotic; tetracycline antibiotic	antibiotic efflux	resistance-nodulation-cell division (RND) antibiotic efflux pump
1277695	1280874	-	adeF	99.81	3000777	fluoroquinolone antibiotic; tetracycline antibiotic	antibiotic efflux	resistance-nodulation-cell division (RND) antibiotic efflux pump
1280881	1282101	-	adeG	100	3000778	fluoroquinolone antibiotic; tetracycline antibiotic	antibiotic efflux	resistance-nodulation-cell division (RND) antibiotic efflux pump
1282317	1283330	+	adeL	100	3000620	fluoroquinolone antibiotic; tetracycline antibiotic	antibiotic efflux	resistance-nodulation-cell division (RND) antibiotic efflux pump
1286639	1286968	-	abeS	100	3000768	macrolide antibiotic; aminocoumarin antibiotic	antibiotic efflux	small multidrug resistance (SMR) antibiotic efflux pump
1388190	1389005	+	APH(3')-Ia	100	3002641	aminoglycoside antibiotic	antibiotic inactivation	APH(3')
1390774	1391406	+	AAC(6')-Ib9	96.19	3002580	aminoglycoside antibiotic	antibiotic inactivation	AAC(6')
1391499	1392131	+	catB8	100	3002680	phenicol antibiotic	antibiotic inactivation	chloramphenicol acetyltransferase (CAT)
1392201	1392980	+	aadA	99.61	3002601	aminoglycoside antibiotic	antibiotic inactivation	ANT(3'')
1393144	1393491	+	qacEdelta1	100	3005010	acridine dye	antibiotic efflux	major facilitator superfamily (MFS) antibiotic efflux pump
1393485	1394324	+	sul1	100	3000410	sulfonamide antibiotic	antibiotic target replacement	sulfonamide resistant sul
1397669	1398442	+	armA	100	3000858	aminoglycoside antibiotic	antibiotic target alteration	16S rRNA methyltransferase (G1405)
1400741	1402216	+	msrE	100	3003109	macrolide antibiotic; lincosamide antibiotic; streptogramin antibiotic; tetracycline antibiotic; oxazolidinone antibiotic; phenicol antibiotic; pleuromutilin antibiotic	antibiotic target protection	ABC-F ATP-binding cassette ribosomal protection protein
1402272	1403156	+	mphE	100	3003741	macrolide antibiotic	antibiotic inactivation	macrolide phosphotransferase (MPH)
1569374	1570852	+	Acinetobacter baumannii AmvA	98.98	3004577	macrolide antibiotic; acridine dye	antibiotic efflux	major facilitator superfamily (MFS) antibiotic efflux pump
1624910	1625563	-	adeN	99.08	3000559	macrolide antibiotic; fluoroquinolone antibiotic; lincosamide antibiotic; carbapenem; cephalosporin; tetracycline antibiotic; rifamycin antibiotic; diaminopyrimidine antibiotic; phenicol antibiotic; penem	antibiotic efflux	resistance-nodulation-cell division (RND) antibiotic efflux pump
1779935	1781239	+	Acinetobacter baumannii AbaQ	100	3004574	fluoroquinolone antibiotic	antibiotic efflux	major facilitator superfamily (MFS) antibiotic efflux pump
1911510	1912253	-	adeR	99.19	3000553	glycylcycline; tetracycline antibiotic	antibiotic efflux	resistance-nodulation-cell division (RND) antibiotic efflux pump
1912399	1913589	+	adeA	100	3000774	glycylcycline; tetracycline antibiotic	antibiotic efflux	resistance-nodulation-cell division (RND) antibiotic efflux pump
1916773	1918170	+	adeC	100	3003811	glycylcycline; tetracycline antibiotic	antibiotic efflux	resistance-nodulation-cell division (RND) antibiotic efflux pump
2196407	2197231	+	OXA-66	100	3001615	carbapenem; cephalosporin; penam	antibiotic inactivation	OXA beta-lactamase
2434915	2436204	+	Acinetobacter baumannii AbaF	100	3004573	fosfomycin	antibiotic efflux	major facilitator superfamily (MFS) antibiotic efflux pump
2632821	2633636	+	APH(3')-Ia	100	3002641	aminoglycoside antibiotic	antibiotic inactivation	APH(3')
2639235	2640095	-	TEM-1	100	3000873	monobactam; cephalosporin; penam; penem	antibiotic inactivation	TEM beta-lactamase
3404106	3405206	+	LpsB	98.36	3005051	peptide antibiotic	reduced permeability to antibiotic	Intrinsic peptide antibiotic resistant Lps
3712046	3712834	-	ANT(3'')-IIc	69.38	3004091	aminoglycoside antibiotic	antibiotic inactivation	ANT(3'')
942906	945620	+	Acinetobacter baumannii gyrA conferring resistance to fluoroquinolones	99.78	3003817	fluoroquinolone antibiotic	antibiotic target alteration	fluoroquinolone resistant gyrA
3650633	3652852	-	Acinetobacter baumannii parC conferring resistance to fluoroquinolones	99.73	3003818	fluoroquinolone antibiotic	antibiotic target alteration	fluoroquinolone resistant parC
